# Supplementary material for: Distinctive Regulation of Emotional Behaviors and Fear-Related Gene Expression Responses in Two Extended Amygdala Subnuclei With Similar Molecular Profiles
Source: Front Mol Neurosci. 2021 Sep 3;14:741895. doi: 10.3389/fnmol.2021.741895 (PMC8446640; doi:10.3389/fnmol.2021.741895)
Supplement: Supplementary file 1 [file Table_1.XLSX]

## Sheet: DEGs for Figure 4
gene_ID	gene_name	cluster #	cluster color	Ave.CPM_BNSTov	ave.CPM_CeL	ave.CPM_CeC	ave.CPM_BNSTfu	ave.CPM_CeM	ave.CPM_BNSTam	ave.CPM_MePD	ave.CPM_BLA	ave.CPM_Striatum	p value	FDR
ENSMUSG00000039579	Grin3a	1	pink	26.1005	15.48	35.1505	138.945	61.662	99.996	78.9838	132.55	29.2341	5.70245e-13	2.20168e-11
ENSMUSG00000025207	Sema4g	1	pink	9.86739	10.672	33.5856	105.056	44.654	70.1746	91.6301	79.1799	10.7217	6.40128e-16	3.22198e-14
ENSMUSG00000072825	Cep170b	1	pink	119.42	111.917	133.727	212.328	142.318	209.685	211.592	259.173	85.9654	1.48024e-05	0.000197419
ENSMUSG00000026672	Optn	1	pink	4.21485	0.547219	5.88429	32.5162	24.3629	30.6726	32.6856	25.5815	10.3691	3.17174e-09	7.69102e-08
ENSMUSG00000025875	Tspan17	1	pink	9.52253	12.4891	19.325	90.341	47.9637	64.7105	76.7726	68.0716	11.9469	4.23022e-10	1.15707e-08
ENSMUSG00000029108	Pcdh7	1	pink	161.051	111.629	112.017	257.451	125.765	276.193	221.889	308.222	87.039	3.23667e-06	4.89072e-05
ENSMUSG00000024664	Fads3	1	pink	11.1755	5.41414	13.9424	44.9189	11.1259	50.1502	39.3884	43.3933	8.90456	1.1657e-06	1.93371e-05
ENSMUSG00000040618	Pck2	1	pink	11.956	11.3318	24.3018	53.5681	32.7105	47.2096	85.1344	48.2584	22.9228	2.30799e-06	3.59082e-05
ENSMUSG00000034226	Rhov	1	pink	4.61188	8.78052	5.95203	44.9869	15.4024	21.8982	61.1557	30.169	12.307	1.13663e-06	1.88833e-05
ENSMUSG00000005045	Chd5	1	pink	135.684	174.966	123.71	345.208	227.755	202.576	390.637	211.896	93.2234	8.03619e-08	1.59036e-06
ENSMUSG00000030272	Camk1	1	pink	29.6591	15.412	45.7329	92.7889	77.4979	83.1039	127.079	74.1509	11.1654	8.74571e-12	2.97543e-10
ENSMUSG00000026792	Lrsam1	1	pink	14.0794	12.3165	38.1087	37.7792	33.8735	32.4829	54.66	44.7295	13.1943	0.00112584	0.00904197
ENSMUSG00000059323	Tonsl	1	pink	7.46571	1.58716	4.63808	21.4871	15.0564	7.89154	41.1854	8.00281	0.788905	0.000927248	0.00765436
ENSMUSG00000030084	Plxna1	1	pink	50.3422	15.2131	23.1709	76.4288	54.5885	65.7724	95.5693	81.5197	12.7358	1.06608e-07	2.05805e-06
ENSMUSG00000032878	Ccdc85a	1	pink	64.8381	39.0801	80.5098	87.0907	66.7017	98.8867	119.686	99.919	36.4348	0.00044045	0.00400419
ENSMUSG00000029168	Dpysl5	1	pink	49.2906	23.8942	24.1465	50.6851	54.2697	69.8048	96.2597	48.2441	20.2966	0.000778113	0.00658261
ENSMUSG00000009418	Nav1	1	pink	89.4463	64.6895	73.2307	145.922	169.809	177.213	219.954	151.347	85.7441	5.21016e-06	7.55722e-05
ENSMUSG00000078681	Tm2d3	1	pink	102.134	73.6924	115.62	193.153	129.46	192.667	175.522	120.635	84.2339	0.000195147	0.00197894
ENSMUSG00000043843	Tmem145	1	pink	13.5544	1.36837	10.4348	45.4901	28.018	52.3955	45.746	22.226	2.36672	8.14039e-10	2.13392e-08
ENSMUSG00000042359	Osbpl6	1	pink	37.2785	22.6493	54.1099	50.7531	65.9548	87.1008	93.4962	76.0565	30.7715	0.000824304	0.00692026
ENSMUSG00000066705	Fxyd6	1	pink	87.7868	25.982	98.1016	288.117	222.96	547.593	592.489	287.587	80.3255	3.48594e-27	4.39149e-25
ENSMUSG00000046532	Ar	1	pink	51.6769	24.2751	45.4223	113.202	37.752	148.188	177.388	38.7365	23.4522	3.60768e-11	1.13784e-09
ENSMUSG00000027220	Syt13	1	pink	120.514	65.7091	160.29	163.751	113.874	195.742	245.73	165.324	22.3457	2.48005e-12	8.91927e-11
ENSMUSG00000039982	Dtx4	1	pink	12.9527	16.1364	10.5901	56.8184	16.0231	50.4777	30.5434	49.7729	5.52976	8.4223e-06	0.000118417
ENSMUSG00000018012	Rac3	1	pink	32.0761	38.5422	29.1709	97.4807	65.7422	105.112	89.2117	71.4785	7.21345	7.40406e-09	1.70742e-07
ENSMUSG00000020736	Nt5c	1	pink	75.7033	69.3433	72.0254	113.406	64.776	86.7859	106.557	97.6258	10.9335	0.00017117	0.00176916
ENSMUSG00000115987	Vps28	1	pink	178.985	98.6889	174.567	258.525	227.812	278.468	151.888	175.485	155.284	0.000256697	0.00250849
ENSMUSG00000014846	Tppp3	1	pink	89.1268	48.0118	66.9211	166.675	126.187	197.119	147.949	65.2127	90.4128	1.30399e-06	2.1342e-05
ENSMUSG00000027584	Oprl1	1	pink	75.5082	34.7106	74.0842	123.292	86.4585	114.864	110.772	58.564	9.46686	4.45507e-07	7.85732e-06
ENSMUSG00000004562	Arhgef40	1	pink	24.6856	12.8918	29.394	68.4187	37.5636	57.3129	15.2026	17.6337	6.53785	1.22743e-05	0.000166522
ENSMUSG00000039717	Ralyl	1	pink	125.312	98.4693	88.5206	250.542	222.795	269.737	224.584	111.256	40.6038	2.5544e-11	8.23309e-10
ENSMUSG00000005447	Pafah1b3	1	pink	35.9448	34.0289	25.277	78.8767	58.1295	79.42	48.0263	45.1171	11.1728	8.13577e-06	0.000114901
ENSMUSG00000022216	Psme1	1	pink	82.5142	81.4568	69.5333	103.247	102.135	172.976	130.121	106.203	33.6095	0.000155563	0.00162307
ENSMUSG00000038319	Kcnh2	1	pink	2.78327	12.7354	13.6916	60.2047	38.1137	29.3102	47.8192	15.5223	22.9026	1.53716e-06	2.47359e-05
ENSMUSG00000019146	Cacng2	1	pink	17.5252	23.5888	76.1014	137.137	155.553	118.829	169.095	68.6602	116.217	9.84539e-17	5.30688e-15
ENSMUSG00000036046	5031439G07Rik	1	pink	88.0321	48.578	114.848	206.63	189.125	156.806	218.019	86.5044	110.197	8.12571e-09	1.8468e-07
ENSMUSG00000020701	Tmem132e	1	pink	14.6055	2.13438	27.809	49.2435	43.6679	20.6773	48.0953	3.25136	19.5056	1.59127e-08	3.48374e-07
ENSMUSG00000039683	Sdk1	1	pink	1.00663	0	2.44446	16.7273	11.0631	6.68125	28.2631	1.55033	0	3.6698e-06	5.49046e-05
ENSMUSG00000039179	Tekt5	1	pink	0	2.3434	13.1023	26.7501	30.7685	8.37107	49.8924	0	7.88905	4.17835e-11	1.30291e-09
ENSMUSG00000050390	C77080	1	pink	5.68653	2.88629	18.3098	29.5652	18.7736	13.3625	41.0474	11.8104	2.36672	0.000440131	0.00400294
ENSMUSG00000049555	Tmie	1	pink	15.5808	4.09417	3.96131	36.7729	20.3612	46.5655	67.5134	3.87581	8.68538	4.14318e-08	8.56854e-07
ENSMUSG00000006342	Susd2	1	pink	1.64552	3.11983	12.4732	36.2697	37.5558	54.8393	95.5693	6.64865	2.02891	2.02518e-17	1.16572e-15
ENSMUSG00000051146	Camk2n2	1	pink	43.2356	41.9815	58.64	128.555	195.616	171.782	308.337	14.4325	50.5812	6.57461e-21	5.10366e-19
ENSMUSG00000032890	Rims3	1	pink	39.8251	39.0135	45.8761	115.35	152.686	169.782	283.39	23.5251	73.2222	4.46581e-22	3.89143e-20
ENSMUSG00000050272	Dscam	1	pink	21.7402	13.4365	22.3389	100.432	43.7652	78.5986	83.1302	0.775163	9.14392	2.47996e-15	1.17073e-13
ENSMUSG00000024940	Ltbp3	1	pink	48.0018	16.2127	29.5969	148.098	75.5638	101.426	146.29	25.5228	35.2022	3.8532e-12	1.35699e-10
ENSMUSG00000075590	Nrbp2	1	pink	70.987	52.0966	106.423	141.162	151.041	149.362	137.307	122.441	59.7694	0.000123723	0.00131895
ENSMUSG00000000915	Hip1r	1	pink	23.5338	17.0807	48.8065	48.3052	69.4686	44.5821	63.2289	53.6487	43.8727	0.000470582	0.00424834
ENSMUSG00000058444	Map2k5	1	pink	27.8009	21.7951	53.4244	70.8666	75.3676	69.127	60.5345	40.8669	16.118	0.000311349	0.00296885
ENSMUSG00000001985	Grik3	1	pink	34.4979	20.5525	89.1967	126.883	69.2633	71.461	86.4482	65.44	46.34	2.76444e-06	4.22348e-05
ENSMUSG00000029001	Fbxo44	1	pink	101.03	108.318	173.344	230.864	193.97	161.55	193.695	222.004	137.716	0.000399603	0.00368913
ENSMUSG00000022217	Emc9	1	pink	36.7574	45.021	64.4492	125.305	111.379	88.8772	54.7981	76.4801	51.1084	0.000175952	0.00181179
ENSMUSG00000039611	Tmem246	1	pink	76.1015	81.1007	115.186	231.87	135.317	151.748	167.505	99.212	73.2147	0.000199214	0.0020174
ENSMUSG00000022376	Adcy8	1	pink	0.822759	1.03994	12.1747	39.1528	9.8216	15.7389	26.3279	10.3738	4.74086	9.50408e-06	0.000132194
ENSMUSG00000071531	Gprin2	1	pink	1.00663	0.578104	0	26.8181	22.6685	35.9827	4.35347	1.6508	8.67796	3.45238e-10	9.53773e-09
ENSMUSG00000057554	Lgals8	1	pink	31.5686	15.0794	25.4803	60.3406	55.2999	71.8556	45.5389	8.20376	21.0908	1.08204e-05	0.000148627
ENSMUSG00000055430	Nap1l5	1	pink	748.993	448.018	790.94	2284.08	1596.37	2283.44	1014.78	321.52	265.91	2.31975e-33	4.29758e-31
ENSMUSG00000024423	Impact	1	pink	641.71	433	610.31	1168.58	912.689	988.012	742.583	478.906	316.999	2.35293e-08	5.04211e-07
ENSMUSG00000039740	Alg2	1	pink	107.654	81.6949	141.16	338.979	224.686	281.228	128.462	152.068	91.6825	3.63336e-09	8.69717e-08
ENSMUSG00000033059	Pygb	1	pink	98.4119	55.2397	67.4426	188.461	159.377	191.407	110.772	87.1277	88.1763	2.13739e-07	3.9531e-06
ENSMUSG00000020098	Pcbd1	1	pink	12.7142	4.30582	17.9037	92.2857	32.667	77.861	28.125	16.7306	20.2109	2.19105e-10	6.20076e-09
ENSMUSG00000050447	Lypd6	1	pink	4.20547	6.54919	5.95203	37.276	24.4613	70.4807	0	13.3607	15.2232	5.80681e-10	1.565e-08
ENSMUSG00000035829	Ppp1r26	1	pink	11.3339	5.00467	24.6204	56.5192	40.1101	39.7214	37.1081	21.61	2.36672	2.07632e-08	4.4877e-07
ENSMUSG00000002731	Prkra	1	pink	13.0824	4.45612	22.0203	56.016	31.7981	51.0243	26.0518	25.7872	5.52234	5.04298e-06	7.33845e-05
ENSMUSG00000031026	Trim66	1	pink	6.09564	7.57019	30.4644	41.1655	29.4998	52.5178	21.9054	20.0142	2.81782	1.28141e-06	2.10036e-05
ENSMUSG00000047155	Cyp4x1	1	pink	2.67427	1.60061	12.8793	30.7075	21.4348	25.5608	21.5603	21.1769	14.8929	5.12557e-05	0.000603947
ENSMUSG00000026430	Rassf5	1	pink	22.8487	5.68183	13.6238	47.0676	45.3454	50.0866	34.9659	28.3865	6.20004	3.44088e-06	5.16389e-05
ENSMUSG00000040003	Magi2	1	pink	45.1265	44.7002	95.7856	121.184	133.932	115.443	63.0909	85.9528	111.118	2.51788e-05	0.000317922
ENSMUSG00000030495	Slc7a10	1	pink	32.6801	13.7767	18.3501	63.1557	41.895	41.5173	6.56473	17.4375	11.841	0.00114005	0.00912949
ENSMUSG00000024227	Pdzph1	1	pink	16.4384	0.902884	2.51221	18.672	24.6654	14.3551	0	1.6508	7.88905	2.53159e-05	0.000319104
ENSMUSG00000016128	Stard13	1	pink	12.9587	1.03994	4.02906	20.0456	13.2998	25.1026	2.21125	4.58754	4.84673	0.000616485	0.00537407
ENSMUSG00000005667	Mthfd2	1	pink	10.7469	6.8859	15.9807	62.2854	16.1922	33.723	21.9054	8.14874	2.36672	0.00029778	0.00285801
ENSMUSG00000001507	Itga3	1	pink	9.50707	4.66591	14.7345	59.3343	31.3905	36.5576	28.125	6.40225	1.24001	8.83132e-06	0.000123381
ENSMUSG00000032368	Zic1	1	pink	4.1561	1.57374	13.8267	117.431	44.343	121.966	4.42251	4.68323	6.43197	1.37917e-24	1.44786e-22
ENSMUSG00000021294	Kif26a	1	pink	1.00663	1.86706	2.44446	20.5487	3.78854	18.039	0	0.775163	1.57781	0.000655865	0.00568141
ENSMUSG00000041594	Tmtc4	1	pink	17.5949	20.8406	55.2478	104.988	65.8841	58.8186	39.3884	6.54818	12.5113	2.48419e-09	6.15353e-08
ENSMUSG00000039047	Pigk	1	pink	82.3308	85.8683	93.2807	200.66	147.712	128.032	80.1596	85.1729	38.7813	0.000306353	0.00292755
ENSMUSG00000038855	Itpkb	1	pink	12.2136	7.68543	13.3532	34.325	37.9368	36.211	8.70695	8.04827	4.40306	0.00014525	0.00152558
ENSMUSG00000020704	Asic2	1	pink	37.632	43.0335	59.2893	95.536	91.445	88.1819	78.0864	47.6017	21.8797	0.000191492	0.00194725
ENSMUSG00000043300	B3galnt1	1	pink	54.6274	65.2861	64.592	142.536	108.773	109.364	65.4402	140.066	32.5887	1.57716e-05	0.000208955
ENSMUSG00000032199	Polr2m	1	pink	200.753	180.347	201.48	379.737	320.871	357.692	240.962	277.853	148.343	0.000256128	0.00250403
ENSMUSG00000041329	Atp1b2	1	pink	209.307	122.279	184.978	521.592	398.851	389.021	281.664	302.97	208.538	2.5525e-09	6.31565e-08
ENSMUSG00000021756	Il6st	1	pink	32.8942	24.4595	39.6453	128.052	84.6837	101.521	45.4008	34.4097	51.0787	1.67434e-06	2.67482e-05
ENSMUSG00000030283	St8sia1	1	pink	12.9081	5.90718	21.2278	94.5296	43.4892	53.2909	17.3449	24.1866	10.8202	9.27103e-08	1.81679e-06
ENSMUSG00000031503	Col4a2	1	pink	27.1997	18.2654	36.5717	96.5423	46.198	63.3942	36.97	70.1053	22.4292	0.000293419	0.00282107
ENSMUSG00000048281	Dleu7	1	pink	24.3777	8.77343	43.2485	44.4157	23.3605	46.6329	28.125	6.97647	4.50893	2.28317e-05	0.000289946
ENSMUSG00000026475	Rgs16	1	pink	1.59807	0	7.40114	19.6104	6.75163	11.5331	0	0	0	1.75411e-05	0.00022923
ENSMUSG00000070644	Etnk2	1	pink	3.43016	3.63228	14.7543	32.9514	5.78486	17.5827	26.2589	9.84978	0	0.000657513	0.00569073
ENSMUSG00000091811	Inafm1	1	pink	65.414	43.2537	101.251	138.143	129.96	93.5892	84.8582	50.8315	51.7734	0.000455858	0.00413064
ENSMUSG00000041225	Arhgap12	1	pink	25.3744	29.8919	44.0684	120.845	115.559	94.8437	93.2891	46.0155	60.4216	4.37194e-07	7.72926e-06
ENSMUSG00000040649	Rimklb	1	pink	60.7626	29.9699	42.9577	123.932	114.621	99.1235	67.0992	32.3808	19.5002	7.55906e-08	1.50413e-06
ENSMUSG00000026687	Aldh9a1	1	pink	37.8844	12.0109	34.195	84.7108	58.7074	48.9312	49.8924	44.1732	23.9086	9.00142e-05	0.00100174
ENSMUSG00000036180	Gatad2a	1	pink	5.75233	12.4735	16.5421	48.3052	47.0585	25.9412	28.2631	27.7933	19.8508	0.000765735	0.00649284
ENSMUSG00000032338	Hcn4	1	pink	2.36885	0.902884	8.26101	22.9286	29.4557	11.7824	8.70695	1.60056	0	8.6188e-06	0.000120948
ENSMUSG00000046997	Spsb4	1	pink	5.02022	1.74802	1.51685	23.4318	17.0877	9.2646	10.8492	0	4.40306	0.000449463	0.0040794
ENSMUSG00000034098	Fstl5	1	pink	7.23059	13.5381	36.6274	128.12	95.7384	93.1626	85.2724	19.184	19.8455	3.59331e-14	1.54121e-12
ENSMUSG00000029769	Ccdc136	1	pink	14.9939	12.8054	44.4544	166.539	110.91	98.2089	113.95	67.5619	45.7068	5.65823e-17	3.11853e-15
ENSMUSG00000066129	Kndc1	1	pink	37.8434	19.2668	47.0468	87.9611	83.2816	68.039	106.695	52.0253	35.3282	9.88987e-08	1.92438e-06
ENSMUSG00000037493	Cib2	1	pink	5.80162	4.25823	17.9513	96.5423	61.5092	55.7771	82.647	37.1	23.3739	2.65022e-15	1.24312e-13
ENSMUSG00000031708	Tecr	1	pink	401.74	390.415	532.03	1139.55	961.227	816.502	844.85	682.328	490.098	5.33503e-11	1.63811e-09
ENSMUSG00000031458	Coprs	1	pink	32.2491	24.7425	83.5981	217.727	144.43	147.381	137.238	82.1764	13.5247	3.92644e-21	3.10259e-19
ENSMUSG00000002058	Unc119	1	pink	13.019	9.65378	35.8272	64.0941	52.9231	45.6719	65.7853	36.0605	9.93282	1.39625e-07	2.66278e-06
ENSMUSG00000031245	Hmgn5	1	pink	23.7407	29.0731	15.8654	20.5487	46.8617	101.04	41.2545	21.6602	21.8946	0.000126778	0.00134827
ENSMUSG00000023064	Sncg	1	pink	2.26845	0.74568	4.55054	2.88308	3.89483	33.6575	23.7025	4.53731	8.67796	0.000729686	0.00623273
ENSMUSG00000032193	Ldlr	1	pink	14.1426	8.14761	5.5459	13.341	21.8509	69.1164	41.0474	26.2561	12.1735	1.70255e-05	0.000223287
ENSMUSG00000030500	Slc17a6	1	pink	0	1.07046	16.6853	10.0908	31.9195	54.9344	60.5345	24.7058	3.16305	1.12134e-10	3.30497e-09
ENSMUSG00000039349	C130074G19Rik	1	pink	1.82939	4.87037	0.927616	15.7889	2.1026	22.3881	0	14.0222	2.02891	0.000848442	0.00708245
ENSMUSG00000038065	Mturn	1	pink	18.324	33.9177	33.5582	77.0679	62.229	144.088	21.9745	113.936	52.3315	2.39877e-10	6.76257e-09
ENSMUSG00000042757	Tmem108	1	pink	10.1935	1.89852	11.6331	21.5551	33.7316	33.3532	21.6983	10.985	5.52976	5.16501e-05	0.000608268
ENSMUSG00000003436	Dll3	1	pink	0.592211	1.94648	0	7.20769	15.9519	15.7282	4.28444	8.61407	0	0.000274877	0.00266605
ENSMUSG00000060002	Chpt1	1	pink	55.8448	43.1998	51.9354	91.2114	99.8271	131.127	34.5517	71.7201	43.4365	0.000171361	0.0017703
ENSMUSG00000057596	Trim30d	1	pink	1.00663	0	1.99072	11.4643	18.5068	23.7612	2.21125	3.39729	2.81782	2.26379e-05	0.000287818
ENSMUSG00000038602	Slc35f1	1	pink	98.9438	97.1372	147.674	117.159	220.018	212.442	73.871	60.7351	104.092	2.73489e-06	4.18704e-05
ENSMUSG00000029123	Stk32b	1	pink	7.9024	6.80738	13.8069	7.64288	24.1859	30.8903	13.0604	1.28594	1.57781	0.00105776	0.00854849
ENSMUSG00000039167	Adgrl4	1	pink	10.1027	16.7287	5.3628	13.409	21.3358	50.0615	0	4.99785	24.6827	0.00042169	0.0038543
ENSMUSG00000020834	Dhrs13	1	pink	20.3477	28.0104	13.2177	28.2596	28.6744	46.3441	12.9914	0.775163	27.4243	0.00108019	0.00871665
ENSMUSG00000024647	Cbln2	1	pink	0	0	9.18862	2.88308	5.54514	62.2601	25.8447	9.13805	1.24001	1.24891e-12	4.64308e-11
ENSMUSG00000020090	Npffr1	1	pink	10.6414	2.06946	0.927616	2.3799	2.89243	29.4181	10.8492	1.6508	0	0.000126098	0.00134168
ENSMUSG00000037727	Avp	1	pink	0	0	0	0	0	154.584	2.14222	0	0	1.2454e-28	1.716e-26
ENSMUSG00000024907	Gal	1	pink	2.08535	0	0	0	0	206.616	6.42666	1.28594	0.788905	6.48645e-31	1.02143e-28
ENSMUSG00000108919	Olfr1295	1	pink	0	0	0	0	0	19.3679	0	0	0	0.000282819	0.00273586
ENSMUSG00000043850	Clrn1	1	pink	0	0.324781	0	0	0	13.4174	0	0	0	0.00114464	0.00915271
ENSMUSG00000029193	Cckar	1	pink	0	0	0	11.4643	0	30.3665	0	0.8254	0.788905	1.68346e-08	3.67098e-07
ENSMUSG00000090439	Gm17455	1	pink	0	0	0	4.7598	3.78854	20.3163	0	0	0.788905	0.000652536	0.00566148
ENSMUSG00000019935	Slc17a8	1	pink	0	0	0	0	9.88379	23.2588	0	0	0	6.16812e-05	0.000714193
ENSMUSG00000032812	Arap1	1	pink	6.40783	5.73633	7.87501	7.1397	20.8491	32.9499	4.35347	0	13.8699	0.000259751	0.00253496
ENSMUSG00000078350	Smim1	1	pink	4.0531	1.17348	0	22.0583	25.4275	17.5701	6.63376	3.66167	14.6811	2.76509e-05	0.000346555
ENSMUSG00000035131	Brinp3	1	pink	12.3212	10.8289	7.42127	33.0194	45.0695	34.8909	39.3193	3.25136	35.9911	2.77883e-06	4.23959e-05
ENSMUSG00000031392	Irak1	1	pink	50.9027	46.8213	43.5667	57.8928	64.4288	116.28	61.0867	13.972	78.3231	0.000116602	0.00125395
ENSMUSG00000061859	Patj	1	pink	6.36116	17.149	22.9878	43.9805	46.7367	49.1912	30.8195	2.11134	7.115	9.71165e-08	1.89304e-06
ENSMUSG00000044788	Fads6	1	pink	9.99384	18.7575	13.4407	46.8636	55.0595	41.7243	21.9054	5.96918	14.6663	4.34742e-05	0.000520321
ENSMUSG00000021838	Samd4	1	pink	30.9372	38.3219	35.3255	65.3317	99.1357	83.1761	89.4878	21.373	61.6205	0.000166232	0.00172459
ENSMUSG00000056394	Lig1	1	pink	14.764	21.3509	15.9529	25.3085	57.5782	33.877	61.2938	5.31247	20.5561	0.000872708	0.00726301
ENSMUSG00000026556	Vangl2	1	pink	7.12683	8.71697	16.9483	20.5487	41.9017	37.8883	37.1771	6.13787	10.3839	0.000116877	0.0012563
ENSMUSG00000004633	Chn2	1	pink	31.4454	20.7683	22.9	24.4382	68.5006	105.689	87.0005	5.31247	72.1358	3.07628e-08	6.49613e-07
ENSMUSG00000075702	Selenom	1	pink	153.037	173.418	92.3534	379.397	245.14	276.572	348.968	220.189	278.252	1.65541e-05	0.000218631
ENSMUSG00000041073	Nacad	1	pink	39.738	41.1242	27.0447	94.5976	61.5642	74.8369	84.9273	16.6121	46.0277	0.0010065	0.00819702
ENSMUSG00000031785	Adgrg1	1	pink	71.4952	48.9052	78.296	144.576	76.8416	153.533	111.393	27.761	62.3014	0.000424385	0.00387572
ENSMUSG00000020614	Fam20a	1	pink	5.55949	6.32018	20.8422	52.929	20.3261	62.9996	4.28444	12.0066	30.8267	1.59887e-05	0.000211577
ENSMUSG00000068798	Rap1a	1	pink	38.11	19.6341	24.0986	118.9	80.0788	44.6495	17.3449	49.4307	49.0424	3.8869e-05	0.000469795
ENSMUSG00000044708	Kcnj10	1	pink	51.984	34.746	21.0528	194.621	100.032	63.7445	23.8406	36.9863	82.2231	5.45313e-08	1.11109e-06
ENSMUSG00000025666	Tmem47	1	pink	247.603	152.973	153.403	435.617	247.236	207.059	97.9877	62.8956	221.996	1.99034e-07	3.70287e-06
ENSMUSG00000047216	Cdh19	1	pink	2.53784	0	3.50757	11.4643	12.0576	2.79036	0	0	11.2713	0.000368842	0.00343826
ENSMUSG00000035413	Tmem98	1	pink	6.59093	3.99196	1.92298	19.5424	19.6347	12.5787	0	3.20113	25.3752	0.000774598	0.0065579
ENSMUSG00000022122	Ednrb	1	pink	106.256	52.6721	49.5389	237.46	124.646	169.406	37.1081	34.0316	80.1159	1.17956e-08	2.62673e-07
ENSMUSG00000004558	Ndrg2	1	pink	628.177	504.484	528.065	1270.65	1124.03	960.992	558.559	379.002	740.463	2.52841e-05	0.000318886
ENSMUSG00000040055	Gjb6	1	pink	49.0628	25.0734	39.8767	111.692	80.6567	123.102	39.1122	24.5921	80.5819	9.52176e-07	1.59876e-05
ENSMUSG00000042258	Isl1	1	pink	5.02823	8.88297	3.0337	73.6137	29.6961	47.3847	0	0	34.1644	1.61303e-12	5.92679e-11
ENSMUSG00000018459	Slc13a3	1	pink	0.822759	4.98205	4.77357	43.4094	9.16521	24.3505	2.21125	6.08763	13.4262	0.000114902	0.0012393
ENSMUSG00000049796	Crh	1	pink	110.349	73.3765	21.9804	199.68	63.4294	71.8415	0	6.13787	0	1.89616e-17	1.09431e-15
ENSMUSG00000015243	Abca1	1	pink	68.9674	40.6117	23.8759	66.338	75.3071	32.1784	10.7801	19.2522	38.3578	0.000951976	0.00781358
ENSMUSG00000038094	Atp13a4	1	pink	21.661	7.01478	7.46888	34.393	27.4944	23.0853	0	3.20113	0.788905	3.24721e-06	4.90328e-05
ENSMUSG00000015224	Cyp2j9	1	pink	38.0783	16.8002	28.4938	67.2764	48.3435	56.4066	19.5561	6.54818	22.2249	8.87451e-05	0.000989118
ENSMUSG00000029309	Sparcl1	1	pink	1264.68	775.054	1125.4	1914.11	2032.7	1655.77	670.713	842.753	819.081	4.34473e-07	7.68731e-06
ENSMUSG00000015994	Fnta	1	pink	81.7068	31.4672	65.6676	113.705	115.725	91.31	54.1078	45.5322	57.3825	0.000419301	0.00384471
ENSMUSG00000062252	Lhfpl5	1	pink	8.41146	2.57631	5.49829	24.8733	28.2921	28.9935	0	2.93674	2.36672	0.000106843	0.00116664
ENSMUSG00000031714	Gab1	1	pink	26.5575	10.1484	25.934	48.8083	60.374	29.2553	2.21125	5.82325	21.3227	3.88254e-06	5.76394e-05
ENSMUSG00000035805	Mlc1	1	pink	203.137	109.842	121.855	269.241	195.589	170.73	84.444	82.3942	121.587	0.000153519	0.00160401
ENSMUSG00000022132	Cldn10	1	pink	112.944	51.6306	57.5021	140.251	80.8602	87.9285	26.3279	29.0195	71.7556	0.000980918	0.00801557
ENSMUSG00000048148	Nwd1	1	pink	35.7335	23.2483	34.4583	48.7403	44.4487	52.4946	0	18.7366	24.6975	0.000365429	0.00341222
ENSMUSG00000020810	Cygb	1	pink	59.9135	88.7214	158.359	306.422	246.856	171.818	206.963	128.603	214.348	2.68971e-10	7.55379e-09
ENSMUSG00000006931	P3h4	1	pink	4.99017	4.85542	12.0396	32.4482	27.9824	11.0535	13.0604	0.775163	15.4626	0.000480941	0.00433299
ENSMUSG00000018481	Appbp2	1	pink	75.0929	56.7562	108.935	128.188	192.291	77.468	98.0567	71.8338	86.4515	0.000555213	0.00490787
ENSMUSG00000003559	As3mt	1	pink	7.94368	1.61768	14.7543	26.8181	27.6013	20.2526	13.0604	3.71191	16.5967	0.000829441	0.00695015
ENSMUSG00000048707	Tprn	1	pink	7.01008	5.61587	17.2665	48.1012	31.1846	4.8393	2.14222	11.6597	41.4001	0.000148634	0.00155667
ENSMUSG00000001768	Rin2	1	pink	23.8158	9.52557	21.1802	54.8737	57.9677	32.9515	23.8406	20.6889	57.7649	0.000546759	0.00484285
ENSMUSG00000028399	Ptprd	1	pink	93.2143	61.0105	124.856	271.825	279.912	164.102	130.88	140.189	173.895	3.37051e-09	8.12091e-08
ENSMUSG00000018199	Trove2	1	pink	75.1749	58.4526	122.845	152.79	169.952	83.0381	86.6553	78.1044	115.857	0.000637204	0.00554154
ENSMUSG00000069769	Msi2	1	pink	36.7876	28.3151	34.303	170.156	96.7311	69.0402	39.4574	20.6841	50.8967	2.38879e-09	5.95066e-08
ENSMUSG00000029426	Scarb2	1	pink	107.221	81.5849	128.249	260.701	224.326	118.3	106.488	110.497	105.829	0.000274874	0.00266605
ENSMUSG00000062760	1810041L15Rik	1	pink	24.9132	13.6372	56.3984	120.98	65.7422	57.3782	47.6121	14.5832	29.2415	5.23271e-07	9.16286e-06
ENSMUSG00000037706	Cd81	1	pink	409.528	232.335	324.555	863.088	812.417	548.483	414.894	309.121	424.237	7.12662e-10	1.89293e-08
ENSMUSG00000025511	Tspan4	1	pink	17.2719	5.48319	29.5569	57.3896	47.3846	27.2189	15.4097	4.9524	11.158	3.33688e-05	0.000410289
ENSMUSG00000033595	Lgi3	1	pink	52.0034	44.7236	85.8594	250.773	235.581	141.165	124.385	88.0774	144.749	2.20907e-08	4.76529e-07
ENSMUSG00000008734	Gprc5b	1	pink	18.7228	9.38872	18.5329	60.2047	64.0484	47.8181	34.6207	14.9111	41.6193	3.28654e-06	4.9525e-05
ENSMUSG00000024347	Psd2	1	pink	20.2046	11.788	47.1347	75.4224	67.9783	65.0081	34.8968	24.1818	32.7296	1.68767e-05	0.000221995
ENSMUSG00000020591	Ntsr2	1	pink	156.193	121.944	191.329	455.486	289.028	272.784	98.3329	107.856	303.335	5.52789e-07	9.63382e-06
ENSMUSG00000020333	Acsl6	1	pink	120.165	65.1739	158.962	243.566	187.625	154.563	56.6642	98.2359	155.534	6.85101e-08	1.37682e-06
ENSMUSG00000053024	Cntn2	1	pink	19.5916	6.29655	37.0734	159.331	171.637	68.1594	85.0653	41.6648	97.7969	1.70447e-21	1.40212e-19
ENSMUSG00000026519	Tmem63a	1	pink	7.83606	6.59677	17.836	56.9544	73.5041	20.2758	28.4702	7.05896	64.7517	5.74291e-10	1.54967e-08
ENSMUSG00000026890	Lhx6	1	pink	2.36885	3.93632	29.5844	188.393	148.445	66.1124	41.2545	12.7638	69.1824	4.97806e-23	4.75093e-21
ENSMUSG00000034648	Lrrn1	1	pink	34.2555	12.1992	12.1747	78.1423	86.4301	36.572	25.9138	22.7632	56.5175	2.21106e-06	3.44976e-05
ENSMUSG00000047797	Gjb1	1	pink	0	0	7.53663	38.4184	29.1532	0.948412	2.21125	5.7778	26.9584	2.02102e-10	5.74169e-09
ENSMUSG00000030246	Ldhb	1	pink	421.819	428.343	673.739	1327.55	890.951	418.179	466.029	525.651	764.109	2.90301e-08	6.1479e-07
ENSMUSG00000032479	Map4	1	pink	202.415	178.365	246.859	442.294	444.008	293.232	271.92	231.581	356.938	2.20856e-05	0.000281771
ENSMUSG00000001334	Fndc5	1	pink	21.0885	3.8404	60.9607	226.947	139.903	34.3352	39.3193	73.0013	128.524	2.74307e-31	4.41414e-29
ENSMUSG00000034055	Phka1	1	pink	13.9092	8.30448	10.1364	73.6817	50.3398	14.9338	17.621	9.33899	40.0617	2.95847e-05	0.00036828
ENSMUSG00000021696	Elovl7	1	pink	8.08096	3.61311	8.14565	37.7792	33.4562	6.31147	6.56473	3.76214	28.4303	0.000406813	0.00374628
ENSMUSG00000041548	Hspb8	1	pink	1.59884	3.73616	3.0337	66.9772	26.5192	17.9418	17.621	9.28876	21.3227	1.11954e-05	0.000153015
ENSMUSG00000048497	Mmgt2	1	pink	0.775312	7.55241	8.91798	33.4546	27.1762	10.1917	6.4957	11.5963	31.263	0.00126796	0.00998565
ENSMUSG00000039043	Arpin	1	pink	2.96637	13.9211	16.4546	45.4901	31.1411	11.3578	8.63792	4.02653	29.0021	0.000268583	0.0026119
ENSMUSG00000046807	Lrrc75b	1	pink	0.822759	1.19678	10.9087	19.1752	24.2481	17.2553	8.56889	8.15352	20.9923	0.000338084	0.00318657
ENSMUSG00000025791	Pgm2	1	pink	67.914	89.6878	94.2291	193.588	143.514	147.675	54.66	78.1499	132.7	9.34165e-05	0.00103699
ENSMUSG00000024962	Vegfb	1	pink	34.0213	76.9242	51.1235	110.455	134.128	79.363	61.0867	60.5892	99.1799	8.08907e-05	0.00091125
ENSMUSG00000043162	Pyurf	1	pink	9.84958	13.5239	43.7224	58.3279	60.4289	18.8902	6.63376	20.4425	46.8187	5.72051e-07	9.95378e-06
ENSMUSG00000004952	Rasa4	1	pink	3.16077	1.20437	5.47816	28.6948	19.1197	4.41465	0	0	8.46089	1.18591e-05	0.000161287
ENSMUSG00000038718	Pbx3	1	pink	12.4394	50.2719	77.6665	116.357	131.291	60.7791	41.2545	5.67732	105.022	1.43846e-17	8.38951e-16
ENSMUSG00000047344	Lancl3	1	pink	4.66541	1.91194	13.5561	72.1722	9.36931	7.25989	0	7.58772	1.24001	1.04288e-07	2.01856e-06
ENSMUSG00000006522	Itih3	1	pink	17.0407	8.54049	16.3191	336.559	93.0518	41.4536	34.7588	11.546	13.4337	2.7499e-33	5.05203e-31
ENSMUSG00000032034	Kcnj5	1	pink	3.96692	0.974343	2.44446	66.9092	0	12.5364	0	0	0	5.37917e-10	1.45687e-08
ENSMUSG00000034987	Hrh2	1	pink	1.78194	0	10.3671	30.5715	2.68834	0.948412	6.42666	0.775163	2.36672	0.000738576	0.00629379
ENSMUSG00000075270	Pde11a	1	pink	2.46828	2.89062	26.714	120.477	23.5917	16.8394	19.6252	0	0	2.85638e-12	1.01896e-10
ENSMUSG00000002668	Dennd1c	1	pink	1.55062	0	5.47816	33.9578	11.3028	10.1581	0	2.4762	0	1.87648e-05	0.000243632
ENSMUSG00000046178	Nxph1	1	pink	63.0393	18.5253	52.039	275.987	36.7659	70.84	108.423	74.3708	33.7356	5.8988e-10	1.58785e-08
ENSMUSG00000024421	Lama3	1	pink	2.36885	0.578104	0	33.9578	3.23844	1.84195	6.42666	2.88651	0.788905	0.000614116	0.00535978
ENSMUSG00000048915	Efna5	1	pink	55.832	52.3697	48.9574	155.809	34.8946	48.2004	32.8236	6.54818	8.90456	2.69773e-10	7.56669e-09
ENSMUSG00000025255	Zfhx4	1	pink	40.4333	40.4357	137.471	237.704	55.5939	52.951	19.8322	4.12222	12.5113	4.83438e-16	2.47283e-14
ENSMUSG00000070047	Fat1	1	pink	26.6549	10.3121	25.0064	85.9484	33.385	24.8194	10.7111	26.6078	6.31124	0.000573754	0.00504345
ENSMUSG00000030029	Lrig1	1	pink	20.3414	3.02721	25.5681	62.0814	31.4877	18.9451	10.7111	10.2146	12.9624	0.000101146	0.00111049
ENSMUSG00000095620	2010005H15Rik	1	pink	1.00663	0	0	21.9223	0	1.84195	0	0	0	0.000657973	0.00569073
ENSMUSG00000063020	Olfr194	1	pink	0	0	0	21.4191	0	0	0	0	0	0.000790082	0.00667106
ENSMUSG00000025789	St8sia2	1	pink	0	0.74568	6.99501	131.234	4.33865	8.36042	4.42251	2.57189	17.0478	7.90656e-16	3.92586e-14
ENSMUSG00000050541	Adra1b	1	pink	4.15349	8.67128	2.44446	37.7112	5.4117	2.99736	10.7111	0	2.48002	0.00126825	0.00998565
ENSMUSG00000019828	Grm1	1	pink	44.9234	26.6617	104.571	428.708	148.727	108.052	168.957	61.5103	184.544	2.14418e-21	1.75076e-19
ENSMUSG00000004341	Gpx6	1	pink	0	1.29912	0	20.9839	0	0	4.28444	0	7.77785	0.000619252	0.00539606
ENSMUSG00000020846	Rflnb	1	pink	0.775312	2.49434	0	26.2469	2.1026	9.73349	2.21125	10.4742	11.9617	0.00038038	0.00353535
ENSMUSG00000038048	Cntnap5c	1	pink	0	5.44947	2.85059	35.3993	0	3.79365	4.35347	3.97629	3.15562	0.0011306	0.00907361
ENSMUSG00000025854	Fam20c	1	pink	51.092	53.6785	64.4488	203.747	52.8597	80.3433	93.7723	47.8349	100.548	3.70605e-05	0.000450405
ENSMUSG00000068762	Gstm6	1	pink	18.66	21.8619	18.6006	70.7306	27.4238	44.7784	60.8796	17.1504	8.00978	0.000108524	0.00118149
ENSMUSG00000003418	St8sia6	1	pink	4.10257	8.50055	9.41199	27.6884	2.89243	12.0019	25.8447	0.8254	0	0.000803338	0.00677262
ENSMUSG00000075224	Lrrc55	1	pink	1.95973	2.73352	16.6575	70.6626	40.1384	17.158	15.0646	2.42596	5.18453	3.67233e-09	8.78093e-08
ENSMUSG00000039137	Whrn	1	pink	10.2243	8.41105	10.4546	100.296	62.505	12.3062	38.9742	7.32812	4.39563	1.92815e-10	5.49199e-09
ENSMUSG00000026932	Nacc2	1	pink	38.7966	47.4982	56.4105	187.183	109.161	65.2679	86.5172	36.3523	68.9006	8.55646e-06	0.00012015
ENSMUSG00000048965	Mrgpre	1	pink	11.7688	7.48744	18.553	58.192	44.1124	28.6786	52.5178	17.6337	4.74086	3.90768e-06	5.79735e-05
ENSMUSG00000046841	Ckap4	1	pink	16.4392	11.772	19.1422	57.2536	47.9275	26.6064	39.1122	23.3887	3.95195	3.25782e-05	0.00040124
ENSMUSG00000042121	Ssh1	1	pink	30.6175	25.4018	33.152	142.128	36.4912	41.8764	77.6032	39.3848	5.98087	3.21394e-07	5.77933e-06
ENSMUSG00000029161	Cgref1	1	pink	19.0952	43.1546	26.0017	133.111	54.8651	48.1562	60.5345	41.7473	24.9316	0.000242516	0.00239324
ENSMUSG00000062300	Nectin2	1	pink	5.27696	8.0268	2.85059	52.0586	17.2302	24.1542	19.4181	17.7796	0.788905	8.60215e-05	0.000965104
ENSMUSG00000041309	Nkx6-2	1	pink	5.14584	0	6.40578	30.5715	16.7502	3.79365	4.35347	3.39729	5.29784	0.000339066	0.00319447
ENSMUSG00000040811	Eml2	1	pink	46.4799	37.9602	55.0573	123.224	90.7066	77.1496	34.6897	50.4248	42.4156	0.000840588	0.00702269
ENSMUSG00000020657	Dnajc27	1	pink	139.823	146.096	112.937	357.978	197.578	138.15	90.8707	130.617	44.5377	9.26671e-08	1.81679e-06
ENSMUSG00000037419	Endod1	1	pink	81.2422	134.102	129.507	287.478	178.566	124.095	134.682	59.4492	96.7073	1.88659e-05	0.000244658
ENSMUSG00000004902	Slc25a18	1	pink	36.9719	52.3748	39.3952	124.095	108.372	57.9568	17.3449	34.4779	2.36672	2.89065e-10	8.07481e-09
ENSMUSG00000031980	Agt	1	pink	22.9093	22.8197	28.1357	292.537	153.868	163.824	119.617	13.3787	4.50893	6.94306e-26	8.01397e-24
ENSMUSG00000030307	Slc6a11	1	pink	74.6109	41.1711	56.3911	318.05	146.506	114.735	65.5092	22.75	21.3174	1.28171e-19	9.02766e-18
ENSMUSG00000001663	Gstt1	1	pink	14.2659	7.88522	11.2471	77.7343	22.3575	35.7632	28.4011	11.1812	2.36672	3.09678e-05	0.000383118
ENSMUSG00000040964	Arhgef10l	1	pink	16.4124	19.6727	26.3002	66.338	13.5117	25.998	6.42666	2.83627	16.3499	0.00104999	0.00850718
ENSMUSG00000021466	Ptch1	1	pink	95.6643	76.0013	69.5615	199.585	114.948	109.134	41.3235	14.8476	75.8884	1.0613e-08	2.37538e-07
ENSMUSG00000059713	Rcan3	1	pink	61.4139	44.6911	37.4997	92.2177	61.8202	68.4	93.7033	15.6682	62.0164	0.000488832	0.00439331
ENSMUSG00000048004	Tmem196	1	pink	19.8118	41.9015	10.3872	97.7527	24.2995	40.5159	39.4574	4.65098	5.52234	2.83496e-06	4.31925e-05
ENSMUSG00000015653	Steap2	1	pink	9.78271	12.4269	5.29506	61.7142	24.7439	27.3161	25.9138	3.20113	8.46089	0.00016394	0.00170241
ENSMUSG00000032590	Apeh	1	pink	41.5405	47.4472	38.3797	80.8894	47.314	52.5053	59.2897	4.75145	46.9246	0.000171157	0.00176916
ENSMUSG00000043670	Diras1	1	pink	28.9393	86.5014	45.5377	124.802	71.3224	41.8783	82.9922	64.9076	61.0561	0.00105116	0.00851351
ENSMUSG00000035722	Abca7	1	pink	2.37338	16.6847	18.6003	46.4284	33.2521	8.09854	13.2675	14.9613	19.6411	0.000838325	0.00700861
ENSMUSG00000057766	Ankrd29	1	pink	4.25099	13.9173	20.8697	102.676	74.7547	23.0555	8.63792	38.2723	13.5247	8.2296e-10	2.15475e-08
ENSMUSG00000025204	Ndufb8	1	pink	261.288	293.751	343.194	591.929	501.287	302.264	254.022	453.809	372.769	0.000650517	0.00564618
ENSMUSG00000020396	Nefh	1	pink	19.8222	37.4107	51.5092	104.688	109.249	37.2883	67.3063	55.8557	32.2859	2.90275e-05	0.000361957
ENSMUSG00000041124	Msantd4	1	pink	45.7414	42.8086	91.3584	183.633	132.079	109.731	45.677	112.679	75.5613	2.15454e-07	3.98147e-06
ENSMUSG00000007021	Syngr3	1	pink	281.736	291.135	385.952	622.201	484.51	461.783	439.287	454.518	345.035	0.00108943	0.00877836
ENSMUSG00000058420	Syt17	1	pink	1.77663	5.65113	62.5134	265.896	80.8698	46.8255	24.0477	153.765	3.15562	1.15131e-42	3.42998e-40
ENSMUSG00000027895	Kcnc4	1	pink	9.62661	18.5032	19.942	229.218	61.5636	75.8101	54.522	105.916	33.977	1.84127e-20	1.3807e-18
ENSMUSG00000031781	Ciapin1	1	pink	43.36	39.7226	71.2809	160.133	95.1979	65.4682	61.0177	81.8618	48.7491	8.3915e-05	0.000942911
ENSMUSG00000096225	Lhx8	1	pink	0	2.50506	50.4665	233.883	121.34	40.1568	0	0	6.08674	3.53864e-54	1.81425e-51
ENSMUSG00000043419	Chd3os	1	pink	205.718	202.489	372.529	803.59	594.563	376.023	402.455	371.095	166.903	3.17456e-16	1.64674e-14
ENSMUSG00000041423	Paqr6	1	pink	0.775312	3.06486	3.0337	47.3668	23.7771	7.73942	10.7801	6.18811	1.24001	9.47804e-07	1.59384e-05
ENSMUSG00000038486	Sv2a	1	pink	403.362	526.037	692.537	1414.56	1128.86	649.585	1056.1	868.739	488.6	1.92399e-10	5.48723e-09
ENSMUSG00000002771	Grin2d	1	pink	3.26648	5.29502	16.0884	65.0325	28.0524	12.9504	25.9828	15.3536	6.43197	1.08378e-06	1.80598e-05
ENSMUSG00000022558	Mroh1	1	pink	34.3308	36.9024	58.7473	117.227	64.854	36.8301	71.4527	71.8888	27.6509	0.000172001	0.00177608
ENSMUSG00000042444	Mindy2	1	pink	57.8748	36.9807	59.2219	159.766	103.927	59.5811	19.7632	86.5545	40.1548	5.92676e-05	0.000689142
ENSMUSG00000030268	Bcat1	1	pink	120.422	126.8	138.242	358.386	216.591	172.547	168.403	166.647	79.1248	1.15445e-05	0.000157396
ENSMUSG00000022763	Aifm3	1	pink	26.7444	15.2989	34.5136	115.718	41.0424	55.6231	50.3756	48.6783	25.6982	0.00013269	0.00140664
ENSMUSG00000039943	Plcb4	1	pink	38.4686	43.5403	55.2196	168.551	107.687	101.84	78.2245	57.5065	25.945	3.4332e-07	6.12861e-06
ENSMUSG00000029875	Ccdc184	1	pink	24.4899	6.7435	36.8903	182.599	100.13	62.2052	60.6725	29.6582	7.55125	1.12188e-18	7.29585e-17
ENSMUSG00000055733	Nap1l3	1	pink	45.5977	51.3399	107.455	231.775	207.915	132.971	108.147	76.4763	54.3497	3.09868e-12	1.09829e-10
ENSMUSG00000049866	Arl4c	1	pink	22.8542	13.629	56.717	126.883	100.227	79.6249	103.931	50.5253	7.22088	8.40982e-15	3.80704e-13
ENSMUSG00000044528	Tram1l1	1	pink	65.1923	48.5782	79.0479	171.298	95.0554	98.4072	102.203	60.3237	35.3916	0.0011388	0.00912285
ENSMUSG00000036155	Mgat5	1	pink	45.5789	40.2114	54.8816	170.36	66.1589	81.1751	93.2891	93.5035	64.6278	0.000409426	0.00376562
ENSMUSG00000027203	Dut	1	pink	29.826	18.4839	40.5059	121.048	41.6982	48.7029	51.8275	43.6852	27.5026	0.000483159	0.0043512
ENSMUSG00000030598	Fbxo17	1	pink	0.592211	0.324781	2.98608	23.935	10.8234	0	0	2.4762	0	0.000430878	0.00392745
ENSMUSG00000030089	Slc41a3	1	pink	1.49314	0	7.48901	44.0485	13.5468	12.5132	6.4957	13.4564	3.15562	2.43798e-06	3.78505e-05
ENSMUSG00000087141	Plcxd2	1	pink	49.5823	74.9096	161.582	256.281	164.715	127.869	56.181	44.4006	31.4843	3.98469e-12	1.40106e-10
ENSMUSG00000020309	Chac2	1	pink	8.24255	5.4148	22.8728	62.2174	14.6832	22.9457	4.42251	9.55314	8.90456	0.000673102	0.00579656
ENSMUSG00000002812	Flii	1	pink	25.6877	28.2499	56.3156	141.162	48.0422	74.0905	62.6076	25.536	33.7356	1.55296e-05	0.000205997
ENSMUSG00000046167	Gldn	1	pink	0.775312	0	0.927616	62.2854	0	24.2764	17.4139	0	0	7.31157e-16	3.64685e-14
ENSMUSG00000034751	Mast4	1	pink	54.2083	45.6097	51.8003	149.879	52.4696	51.8755	63.298	31.1583	19.7523	3.71802e-05	0.000451611
ENSMUSG00000058183	Mmel1	1	pink	3.19614	0	0.927616	19.1752	0	2.79036	0	0	0	0.000699639	0.00600165
ENSMUSG00000032502	Stac	1	pink	5.07298	0	0	25.4445	3.61947	6.31147	6.42666	0	0	0.000117047	0.00125751
ENSMUSG00000022439	Parvg	1	pink	0	0	1.51685	27.8244	0	10.6164	0	1.6508	6.76234	6.74945e-06	9.6497e-05
ENSMUSG00000000753	Serpinf1	1	pink	5.56952	2.52815	4.55054	51.8954	18.6402	10.6164	0	0	14.4269	9.49667e-06	0.000132174
ENSMUSG00000024712	Rfk	1	pink	60.3627	38.8262	54.0894	184.109	85.8377	83.5957	45.677	79.9598	69.1144	0.000240552	0.00237812
ENSMUSG00000037578	Pkd2l1	1	pink	1.18442	0	0	22.9966	0.896112	0	0	0.8254	1.57781	0.000926145	0.00764998
ENSMUSG00000020902	Ntn1	1	pink	3.55858	9.51012	11.7008	82.9021	36.935	10.3121	4.28444	2.11134	12.2921	3.60233e-08	7.52054e-07
ENSMUSG00000042655	Fam159b	1	pink	0	0	1.51685	21.5551	4.33865	2.10382	6.42666	0	0	0.000626909	0.00545846
ENSMUSG00000021721	Htr1a	1	pink	2.01326	0	6.01978	58.8311	27.5578	11.4127	12.8533	0	2.48002	3.70003e-10	1.02091e-08
ENSMUSG00000053552	Ebf4	1	pink	6.47392	9.38985	14.3485	26.6821	47.0314	10.7261	28.2631	0.8254	6.3261	2.65563e-05	0.000333595
ENSMUSG00000051497	Kcnj16	1	pink	10.1153	30.6471	19.1898	69.5883	50.1714	51.3054	21.7674	24.396	4.73343	0.000109657	0.00119147
ENSMUSG00000032601	Prkar2a	1	pink	69.0854	77.8453	53.736	115.146	102.506	128.423	120.031	63.2245	19.5204	6.19166e-05	0.000716167
ENSMUSG00000019775	Rgs17	1	pink	261.723	250.663	317.167	254.064	418.034	428.656	403.976	189.346	135.212	9.5363e-05	0.00105382
ENSMUSG00000017677	Wsb1	1	pink	150.143	134.497	224.792	144.983	179.306	214.213	117.751	91.5022	57.2026	1.09584e-05	0.000150242
ENSMUSG00000036815	Dpp10	1	pink	136.607	165.771	185.046	204.889	197.297	158.698	139.863	120.208	10.3691	2.71125e-10	7.59494e-09
ENSMUSG00000063626	Unc5d	1	pink	162.304	146.836	174.355	358.821	141.151	245.403	171.375	6.45249	5.18453	2.66687e-31	4.32307e-29
ENSMUSG00000038587	Akap12	1	pink	17.4198	18.0504	11.9517	76.0616	18.6402	39.1109	6.63376	8.61407	3.94453	0.000341368	0.00321066
ENSMUSG00000062393	Dgkk	1	pink	9.67972	10.367	42.8222	89.4706	20.4952	80.5626	4.35347	0	2.48002	2.48046e-14	1.06985e-12
ENSMUSG00000038760	Trhr	1	pink	19.6369	2.58837	43.5272	117.091	1.44622	61.8352	30.1292	1.28594	3.16305	1.11336e-18	7.2619e-17
ENSMUSG00000021540	Smad5	1	pink	34.2716	53.829	63.5487	62.0814	52.5487	89.9138	34.6207	12.4719	27.8606	0.00068664	0.00590332
ENSMUSG00000066392	Nrxn3	1	pink	567.544	827.163	618.33	838.717	931.245	1030.7	1090.03	351.936	593.426	0.000226168	0.00225675
ENSMUSG00000022995	Enah	1	pink	200.094	252.592	225.993	338.503	298.76	371.413	360.579	133.23	94.9886	4.13003e-05	0.000495919
ENSMUSG00000052707	Tnrc6a	1	pink	144.575	188.387	140.538	152.926	172.698	253.278	242.274	72.3684	93.6246	0.000163393	0.00169753
ENSMUSG00000040265	Dnm3	1	pink	300.665	287.755	214.869	495.386	501.505	513.026	350.972	192.602	216.343	0.000109593	0.00119136
ENSMUSG00000027823	Gmps	1	pink	155.986	156.945	179.161	219.536	214.224	249.801	204.682	179.761	58.7602	0.000185193	0.00189455
ENSMUSG00000034723	Tmx4	1	pink	646.691	652.896	647.427	775.698	550.397	905.078	806.569	458.767	272.045	0.000183975	0.00188583
ENSMUSG00000026469	Xpr1	1	pink	262.586	291.466	190.063	190.909	187.014	273.691	246.975	86.2389	98.9522	3.4518e-06	5.17676e-05
ENSMUSG00000052364	B630019K06Rik	1	pink	142.314	148.125	147.45	108.714	183.371	255.838	140.901	96.9415	28.1856	4.05768e-05	0.000488561
ENSMUSG00000031374	Zfp92	1	pink	6.16328	4.65231	9.91335	21.5551	19.7054	47.3279	12.8533	0	2.48002	5.4853e-07	9.58992e-06
ENSMUSG00000031344	Gabrq	1	pink	23.5882	12.2861	8.59939	10.9611	43.1824	178.073	58.5993	3.3016	3.15562	4.42317e-16	2.27303e-14
ENSMUSG00000047945	Marcksl1	1	pink	42.4623	3.43752	25.9139	51.6234	95.4377	215.204	97.3664	17.8024	23.7117	1.73093e-29	2.52716e-27
ENSMUSG00000026163	Sphkap	1	pink	38.4958	20.7923	11.0918	14.8506	114.958	238.659	95.0171	72.5873	38.9572	2.02206e-19	1.37588e-17
ENSMUSG00000035566	Pcdh17	1	pink	259.466	285.864	332.187	274.409	272.728	780.987	573.833	223.811	140.358	1.45994e-10	4.22941e-09
ENSMUSG00000072966	Gprasp2	1	pink	304.548	240.984	312.565	479.366	550.376	816.082	529.536	229.13	130.38	4.47073e-13	1.7383e-11
ENSMUSG00000002265	Peg3	1	pink	771.987	506.721	780.94	1111.97	1323.12	1687.33	664.772	479.6	390.268	1.89986e-08	4.12654e-07
ENSMUSG00000047496	Rnf152	1	pink	8.04813	2.79382	16.4345	24.3022	21.1951	44.6473	34.6897	3.25136	6.31124	0.000183258	0.00188087
ENSMUSG00000018593	Sparc	1	pink	243.977	138.885	170.477	728.943	704.332	956.373	658.484	123.175	145.269	3.08698e-24	3.18017e-22
ENSMUSG00000022309	Angpt1	1	pink	5.64603	0	0	11.0291	4.20521	21.277	23.7025	15.8417	0.788905	8.76016e-06	0.000122698
ENSMUSG00000031255	Sytl4	1	pink	2.32593	0.578104	6.06739	2.3799	0	43.9733	2.21125	0	3.16305	1.77246e-06	2.81524e-05
ENSMUSG00000024511	Rab27b	1	pink	61.7411	48.991	40.6887	80.8214	41.9216	171.836	74.0091	55.3952	39.8021	0.000109295	0.00118871
ENSMUSG00000054667	Irs4	1	pink	6.49481	0	0	56.8184	17.0956	291.95	56.5261	0	0	1.95458e-66	1.95867e-63
ENSMUSG00000005268	Prlr	1	pink	39.106	11.7201	46.6887	66.9092	22.4287	244.916	90.9397	0.8254	1.57781	4.32373e-36	9.43773e-34
ENSMUSG00000031340	Gabre	1	pink	3.29104	0	0	0	2.41298	34.4556	10.8492	0	0.788905	4.91528e-08	1.00522e-06
ENSMUSG00000020186	Csrp2	1	pink	2.78249	2.07988	6.40578	0	7.99375	42.5542	10.8492	0.8254	11.9543	7.4621e-08	1.49078e-06
ENSMUSG00000074272	Ceacam1	1	pink	2.60548	0.947474	2.44446	6.20134	0	24.285	0	0	3.72003	0.000288739	0.00278093
ENSMUSG00000003420	Fcgrt	1	pink	12.1159	7.53408	7.58424	17.6657	7.99375	43.9483	0	4.75145	12.7358	0.00119621	0.00953079
ENSMUSG00000029843	Slc13a4	1	pink	0	0	0	0	0	18.4	0	0	0	2.21657e-05	0.000282629
ENSMUSG00000021848	Otx2	1	pink	0	0	1.51685	1.44154	0	16.0343	0	0	2.36672	0.000293255	0.00282072
ENSMUSG00000042607	Asb4	1	pink	7.13116	0.547219	6.06739	0	4.68465	90.2748	6.4957	0	0	3.92304e-17	2.19511e-15
ENSMUSG00000045518	Onecut3	1	pink	0	0	0	0	0	13.3961	0	0	0	0.000871632	0.00725954
ENSMUSG00000066357	Wdr6	1	pink	259.724	134.055	160.47	144.983	167.242	272.413	163.014	94.9307	27.2834	1.68243e-10	4.84216e-09
ENSMUSG00000036699	Zcchc12	1	pink	465.533	297.005	465.946	572.359	369.272	745.617	638.58	62.7877	130.465	4.85141e-18	2.97095e-16
ENSMUSG00000022842	Ece2	1	pink	23.3923	17.0358	9.39186	32.149	13.8849	42.8373	26.2589	0.8254	10.7217	2.49779e-05	0.000315747
ENSMUSG00000075334	Rprm	1	pink	40.6774	20.4232	5.49829	29.13	5.92677	72.5424	54.66	37.862	6.08674	1.64765e-07	3.10728e-06
ENSMUSG00000045659	Plekha7	1	pink	51.1705	22.3853	31.9058	10.526	4.33865	68.3009	63.0909	25.6914	7.88905	7.95506e-08	1.57713e-06
ENSMUSG00000043154	Ppp2r3a	1	pink	63.0902	38.3463	23.6049	36.3377	54.5807	92.7804	32.7546	18.5548	29.2139	0.000112385	0.00121812
ENSMUSG00000026247	Ecel1	1	pink	142.482	82.5889	14.4361	21.4871	176.48	235.119	94.9481	7.52429	13.9779	1.20297e-21	1.00839e-19
ENSMUSG00000022708	Zbtb20	1	pink	340.849	231.378	160.747	246.449	254.168	506.699	265.7	44.1087	306.651	3.98403e-14	1.69888e-12
ENSMUSG00000031365	Zfp275	1	pink	66.8021	47.5518	40.8439	66.61	60.8287	104.981	54.1078	10.3103	20.287	3.0508e-05	0.000378704
ENSMUSG00000020176	Grb10	1	pink	117.3	76.8437	100.181	156.312	120.085	195.344	121.552	38.9792	40.0341	9.22506e-07	1.55486e-05
ENSMUSG00000043463	Rab9b	1	pink	76.0443	68.7778	40.5056	105.763	52.7456	129.528	47.6121	45.2356	17.4915	5.33139e-07	9.32824e-06
ENSMUSG00000033585	Ndn	1	pink	1870.14	1563.26	1305.29	2234.49	1856.6	2348.31	1667.72	1202.56	517.186	1.58111e-07	2.99461e-06
ENSMUSG00000074785	Plxnc1	1	pink	84.1752	34.8832	43.2408	93.6593	61.9796	89.9601	121.552	22.6495	4.50893	2.14671e-11	6.97461e-10
ENSMUSG00000031284	Pak3	1	pink	278.541	249.975	179.778	346.785	262.279	426.779	471.629	220.951	83.7828	2.29542e-07	4.22764e-06
ENSMUSG00000047261	Gap43	1	pink	740.438	676.539	789.11	817.434	710.166	1175.83	1009.25	749.837	375.912	0.000788686	0.00666183
ENSMUSG00000085139	A730046J19Rik	1	pink	0	0	0	0	6.44125	23.8941	0	0	0	2.66578e-08	5.66729e-07
ENSMUSG00000028004	Npy2r	1	pink	34.1525	4.61452	5.47816	26.7501	22.1812	143.547	54.453	25.6317	15.0041	3.06723e-17	1.72941e-15
ENSMUSG00000050875	A730017C20Rik	1	pink	141.645	77.6846	84.8373	174.549	158.945	316.938	119.548	84.8667	47.9199	6.89548e-12	2.3642e-10
ENSMUSG00000024798	Htr7	1	pink	4.61797	0	5.02442	2.3799	20.0949	50.2512	23.8406	1.28594	5.29784	9.44146e-11	2.8141e-09
ENSMUSG00000021708	Rasgrf2	1	pink	37.9187	20.8246	45.8281	33.4546	88.011	312.61	154.583	39.5714	17.3654	4.56592e-24	4.61744e-22
ENSMUSG00000087651	1500009L16Rik	1	pink	57.2539	40.9061	55.4628	57.3896	76.8059	147.3	79.8835	66.8635	27.0717	0.000106551	0.00116461
ENSMUSG00000060044	Tmem26	1	pink	0	0	0	10.9611	0	32.5377	0	0	0	2.57398e-10	7.24725e-09
ENSMUSG00000042498	D330045A20Rik	1	pink	0.822759	0	1.51685	0	0	18.9134	0	0	0	0.000384055	0.0035665
ENSMUSG00000039958	Etfbkmt	1	pink	1.59807	0.974343	2.78285	7.64288	1.44622	25.7467	4.35347	7.00872	14.4418	0.00120182	0.00955523
ENSMUSG00000039552	Rsph4a	1	pink	21.1237	18.5126	6.96753	18.672	0.896112	54.2394	4.35347	21.647	0	8.33878e-07	1.41413e-05
ENSMUSG00000023964	Calcr	1	pink	8.13295	5.36414	0	0	1.79222	32.1131	11.0563	0	0	3.05435e-06	4.63428e-05
ENSMUSG00000040181	Fmo1	1	pink	19.9737	1.36837	8.21339	2.3799	22.9517	25.6916	0	1.6508	15.7781	8.11914e-06	0.00011474
ENSMUSG00000024140	Epas1	1	pink	110.012	53.3058	100.615	96.0392	127.721	144.535	32.6165	46.4306	170.866	0.000118037	0.0012663
ENSMUSG00000040997	Abhd4	1	pink	38.4784	15.868	43.9253	49.8147	66.2301	50.511	2.14222	18.2174	42.6232	0.000801203	0.0067572
ENSMUSG00000032135	Mcam	1	pink	11.3358	1.55245	0	32.081	55.4768	30.8477	10.9872	6.6032	33.4888	3.19464e-09	7.73096e-08
ENSMUSG00000026385	Dbi	1	pink	336.493	282.046	266.324	420.562	613.103	531.181	208.622	243.768	426.728	0.000122815	0.00131118
ENSMUSG00000060961	Slc4a4	1	pink	119.367	42.4069	58.2265	175.351	154.019	144.189	43.4657	35.5629	196.211	7.4133e-13	2.82757e-11
ENSMUSG00000025264	Tsr2	1	pink	156.297	60.9788	94.4998	179.512	109.408	138.162	99.7157	114.521	74.6368	0.000657046	0.00568941
ENSMUSG00000000346	Dazap2	1	pink	151.048	61.712	94.1892	143.406	143.113	148.904	47.6811	141.155	149.414	0.000110181	0.00119621
ENSMUSG00000050953	Gja1	1	pink	231.766	172.596	165.12	292.605	283.913	293.701	60.9486	89.6135	148.172	0.000250774	0.00246261
ENSMUSG00000005360	Slc1a3	1	pink	646.822	440.456	435.713	413.98	512.579	829.299	206.341	235.51	487.982	0.000311588	0.00296985
ENSMUSG00000074872	Ctxn2	1	pink	121.129	80.5766	90.5539	188.325	75.3778	244.183	82.3709	57.3558	71.6072	6.36255e-06	9.14399e-05
ENSMUSG00000031983	2310022B05Rik	1	pink	48.9081	28.3741	30.234	84.5068	106.358	122.189	36.97	26.6401	49.4375	8.22667e-06	0.000116037
ENSMUSG00000019232	Etnppl	1	pink	24.1179	1.2008	21.5468	40.2271	104.735	68.9534	8.70695	3.87581	15.0041	8.75608e-15	3.95566e-13
ENSMUSG00000038402	Foxf2	1	pink	1.00663	1.24436	0	4.7598	10.8862	11.8267	0	0	0.788905	0.00127071	0.00999786
ENSMUSG00000045092	S1pr1	1	pink	160.234	101.811	119.065	126.978	145.36	198.484	30.3363	65.0752	133.916	0.000395395	0.00365488
ENSMUSG00000021750	Fam107a	1	pink	352.527	138.068	134.253	146.384	196.055	361.179	129.914	134.475	265.441	2.24548e-07	4.14258e-06
ENSMUSG00000090122	Kcne1l	1	pink	19.6245	5.76984	0.927616	7.1397	22.2868	25.0264	0	1.55033	19.8434	8.61567e-05	0.00096613
ENSMUSG00000045515	Pou3f3	1	pink	51.9009	26.0493	17.1991	46.2925	58.6083	59.3509	10.9872	26.8172	101.181	4.88328e-06	7.13431e-05
ENSMUSG00000031765	Mt1	1	pink	595.975	516.184	417.312	539.462	671.58	556.95	211.316	310.675	872.677	5.93111e-05	0.000689285
ENSMUSG00000040669	Phc1	1	pink	56.9594	24.3903	36.4289	22.9966	33.7944	70.4788	24.1857	8.19898	48.4949	0.000127727	0.00135704
ENSMUSG00000004347	Pde1c	1	pink	34.945	8.2638	4.50293	36.7729	5.78486	43.1965	10.9872	3.3016	41.9645	2.71648e-07	4.93307e-06
ENSMUSG00000026365	Cfh	1	pink	6.85358	5.31347	5.83668	7.1397	29.9503	44.5712	0	7.12718	20.5136	0.000167076	0.00173175
ENSMUSG00000019929	Dcn	1	pink	9.53776	1.24436	0	4.7598	32.5595	86.2758	0	12.3392	43.4046	1.6476e-11	5.45391e-10
ENSMUSG00000004044	Cavin1	1	pink	9.06316	4.47752	4.90906	10.0908	31.4678	30.0514	0	8.15352	40.7075	0.000535958	0.00475291
ENSMUSG00000029661	Col1a2	1	pink	3.8358	5.37502	0	10.0228	16.2622	36.2869	2.21125	7.37836	11.0447	0.000245727	0.0024206
ENSMUSG00000025780	Itih5	1	pink	68.7757	21.5502	9.3439	30.5035	30.8742	94.5813	4.35347	29.4536	52.9086	5.1098e-06	7.42099e-05
ENSMUSG00000020154	Ptprb	1	pink	31.4327	17.9002	5.43055	17.1625	17.1584	61.9783	2.14222	18.099	42.7439	0.000714022	0.00611789
ENSMUSG00000001930	Vwf	1	pink	14.5859	0	0	4.7598	2.65271	23.6427	0	3.76214	11.0447	9.23654e-05	0.00102584
ENSMUSG00000053062	Jam2	1	pink	62.776	43.492	32.6507	46.9316	24.9124	76.7583	13.0604	21.0992	34.9607	0.00121581	0.0096486
ENSMUSG00000031239	Itm2a	1	pink	106.044	117.862	104.047	47.3668	34.3536	208.051	50.4446	46.3432	77.7797	5.50466e-05	0.000645166
ENSMUSG00000056492	Adgrf5	1	pink	18.1302	25.2688	16.8329	50.821	14.9851	61.5414	2.21125	7.32334	28.6272	0.000388061	0.00359916
ENSMUSG00000045994	B3gat1	1	pink	59.5764	71.397	65.2538	34.0258	38.5576	84.7119	84.6511	15.7365	53.132	0.00102911	0.00835949
ENSMUSG00000045731	Pnoc	1	pink	43.4358	35.2229	58.3258	8.14605	14.5419	139.606	75.8752	4.53731	0	5.6328e-12	1.9373e-10
ENSMUSG00000031508	Ankrd10	1	pink	133.284	150.757	136.419	103.247	67.4644	182.649	152.51	60.8404	56.7313	4.79124e-05	0.000568503
ENSMUSG00000045795	Whamm	1	pink	23.2571	29.9875	19.1419	32.4482	20.6094	41.7243	72.0739	11.186	3.16305	0.000130707	0.00138737
ENSMUSG00000039801	2410089E03Rik	1	pink	96.0044	85.6132	71.5512	74.4841	69.5308	158.372	113.95	52.9692	28.425	0.000288557	0.00278039
ENSMUSG00000049571	Cfap46	1	pink	10.7188	11.5063	3.37208	6.20134	4.09892	46.7157	46.0221	3.85783	0	1.28196e-05	0.000173281
ENSMUSG00000039542	Ncam1	1	pink	526.427	659.607	538.756	603.991	480.843	954.895	968.13	471.624	347.608	0.000107196	0.00116952
ENSMUSG00000036469	2021-03-01	1	pink	34.1281	26.3362	47.8115	14.8506	20.1927	59.4186	48.0263	10.8893	0.788905	1.3423e-06	2.18716e-05
ENSMUSG00000028391	Wdr31	1	pink	28.4053	18.9407	39.6658	5.76615	3.61947	25.6793	56.5261	9.43947	10.3765	0.000509071	0.00455663
ENSMUSG00000030223	Ptpro	1	pink	80.144	100.555	67.829	130.364	30.4146	122.418	171.583	29.1247	24.8182	3.01376e-09	7.34971e-08
ENSMUSG00000005973	Rcn1	1	pink	114.265	85.4571	53.9939	170.659	32.8632	103.712	169.44	11.7147	101.04	4.08399e-12	1.43141e-10
ENSMUSG00000042761	Mrap2	1	pink	64.3799	78.0146	26.9968	75.4224	34.4864	82.4365	56.25	12.0066	26.0508	8.72836e-07	1.47679e-05
ENSMUSG00000032609	Klhdc8b	1	pink	64.8562	70.6885	30.234	76.932	25.1442	73.6179	103.724	6.0374	27.4116	1.66219e-08	3.62817e-07
ENSMUSG00000040856	Dlk1	1	pink	157.607	62.3212	39.438	422.969	20.0073	200.894	126.805	0	0	5.49473e-26	6.40936e-24
ENSMUSG00000029778	Adcyap1r1	1	pink	230.697	176.51	280.29	391.092	190.404	313.915	312.691	95.9522	120.172	1.91052e-06	3.0193e-05
ENSMUSG00000048445	Ccdc57	1	pink	24.267	32.5902	18.6006	8.58124	7.37299	11.7824	56.8713	10.1142	5.29784	0.000187371	0.00191505
ENSMUSG00000036057	Ptpn23	1	pink	70.16	76.5751	48.1773	69.4251	48.9999	37.9432	142.627	57.01	22.8952	0.000306026	0.00292711
ENSMUSG00000009687	Fxyd5	1	pink	31.5755	39.4775	0	9.5196	15.3661	24.1435	89.3498	19.0655	14.321	2.47016e-08	5.27686e-07
ENSMUSG00000034390	Cmip	1	pink	291.36	382.691	228.311	141.094	133.01	264.983	588.271	299.028	128.325	7.3162e-10	1.93862e-08
ENSMUSG00000026959	Grin1	1	pink	230.212	323.463	216.009	139.884	114.955	200.438	482.267	214.687	267.94	0.000123302	0.00131564
ENSMUSG00000053093	Myh7	1	pink	22.2164	39.1804	29.5771	0	4.20521	34.215	65.8544	12.9504	20.0848	8.65136e-07	1.46601e-05
ENSMUSG00000002625	Akap8l	1	pink	180.752	270.854	183.941	174.549	93.4148	216.927	360.853	126.828	148.13	0.000149986	0.00156934
ENSMUSG00000029472	Anapc5	1	pink	211.025	262.614	186.324	170.02	117.006	257.649	414.339	210.872	219.679	0.000655638	0.00568141
ENSMUSG00000027067	Ssrp1	1	pink	128.949	188.658	93.3891	130.799	67.7023	154.082	278.829	87.8955	132.925	1.50102e-05	0.000199597
ENSMUSG00000003762	Coq8b	1	pink	55.7421	49.3397	37.9058	37.276	16.4669	45.0597	150.229	31.0542	23.3516	0.000224855	0.00224712
ENSMUSG00000054013	Tmem179	1	pink	341.215	430.609	248.341	402.162	118.285	407.938	646.528	307.27	222.518	7.03847e-06	0.000100369
ENSMUSG00000029547	Ints1	1	pink	116.315	133.89	44.6698	150.913	51.3072	79.6358	169.924	95.5694	65.7418	0.000929983	0.00766732
ENSMUSG00000061702	Tmem91	1	pink	124.328	153.909	77.2805	105.627	65.0242	118.895	183.743	23.2105	52.0127	1.52302e-08	3.34761e-07
ENSMUSG00000039278	Pcsk1n	1	pink	1485.24	1989.65	920.265	1117.21	992.579	1314.8	1957.75	738.455	755.109	3.68665e-06	5.5065e-05
ENSMUSG00000023966	Rsph9	1	pink	61.9824	68.4464	30.9309	54.4385	23.3249	62.7077	74.0781	68.7463	11.6165	5.32589e-05	0.00062621
ENSMUSG00000036606	Plxnb2	1	pink	80.317	87.9154	29.5771	56.3832	34.2908	125.838	96.5358	28.2861	38.4838	0.000209871	0.00211754
ENSMUSG00000019188	H13	1	pink	98.4927	122.01	48.6516	118.233	75.7057	152.172	131.226	93.3074	40.5	0.00019722	0.00199904
ENSMUSG00000030889	Vwa3a	1	pink	10.8298	19.9974	4.43519	11.8995	0	21.6363	11.0563	2.42596	0	8.65443e-05	0.00096949
ENSMUSG00000047181	Samd14	1	pink	82.442	110.804	96.5656	120.777	54.8566	106.637	93.6342	44.013	10.2558	4.33732e-06	6.39175e-05
ENSMUSG00000029122	Evc	1	pink	16.4542	35.5336	19.596	30.0683	1.44622	9.04695	26.3279	7.90234	5.63564	0.000365933	0.00341547
ENSMUSG00000022211	Carmil3	1	pink	31.5908	46.9602	39.693	62.1494	41.2809	74.9678	111.393	47.7202	7.44005	0.00016708	0.00173175
ENSMUSG00000015396	Cd83	1	pink	22.4181	40.6247	7.15029	59.3343	45.2403	82.6291	142.42	5.52661	11.158	4.04587e-08	8.37515e-07
ENSMUSG00000024011	Pi16	1	pink	2.19028	9.0493	3.43982	0	2.89243	18.7911	30.4743	0	0.788905	1.81102e-05	0.000235828
ENSMUSG00000037499	Nenf	1	pink	116.249	155.652	88.6832	166.471	148.955	206.674	383.106	151.181	141.631	0.000586555	0.00514367
ENSMUSG00000033152	Podxl2	1	pink	92.9933	117.349	53.1347	162.649	87.8274	172.11	257.821	74.9943	25.5013	3.42545e-07	6.11973e-06
ENSMUSG00000034245	Hdac11	1	pink	290.465	377.101	289.802	529.806	349.83	470.35	861.643	341.942	292.469	0.000941657	0.00774907
ENSMUSG00000027546	Atp9a	1	pink	268.95	484.063	328.448	499.167	329.998	486.972	894.052	532.115	455.724	0.000121555	0.00129961
ENSMUSG00000005357	Slc1a6	1	pink	5.15587	15.7432	18.011	23.3638	24.8067	28.5246	80.5048	17.8298	15.0189	0.000825751	0.0069245
ENSMUSG00000046287	Pnma3	1	pink	51.5502	51.803	19.8944	59.1983	29.4201	94.7214	150.436	37.6203	10.4898	5.47562e-09	1.27606e-07
ENSMUSG00000034793	G6pc3	1	pink	91.8202	92.6408	52.5448	174.209	94.9305	111.789	257.891	71.5694	26.8397	2.33015e-08	5.00688e-07
ENSMUSG00000034993	Vat1	1	pink	53.3355	53.2868	24.011	85.9484	29.7746	87.1469	146.359	9.58061	23.7192	7.19271e-11	2.17817e-09
ENSMUSG00000043388	Tmem130	1	pink	1077.47	1122.87	719.646	1431.91	738.377	1608.58	2100.03	322.083	211.703	8.61251e-22	7.35936e-20
ENSMUSG00000001763	Tspan33	1	pink	46.3396	41.2464	33.6933	48.7403	23.2186	54.5756	145.807	16.5571	6.42454	2.29671e-06	3.57579e-05
ENSMUSG00000051527	Usp29	1	pink	140.358	129.598	98.3055	123.796	150.257	191.547	311.101	42.3442	40.5985	5.53663e-11	1.69529e-09
ENSMUSG00000051747	Ttn	1	pink	3.67481	8.63995	4.55054	39.6559	5.68705	36.5808	33.0307	1.60056	13.8922	0.000101999	0.0011193
ENSMUSG00000032036	Kirrel3	1	pink	97.7438	115.706	60.2041	245.578	50.7758	86.2938	186.714	9.90001	99.8395	1.63025e-11	5.40457e-10
ENSMUSG00000115020	Vmn1r218	1	pink	0	1.03994	0.927616	14.2794	2.89243	0	24.1167	0	0	0.000528403	0.00469915
ENSMUSG00000061393	Acvr2b	1	pink	3.98353	7.1197	8.68727	41.4647	12.0576	4.20765	39.4574	2.32549	20.8812	0.000734003	0.00626474
ENSMUSG00000067925	Rtl8a	1	pink	20.0557	29.2434	15.6347	41.0975	22.5701	27.0436	54.66	3.71191	22.7968	0.00053201	0.0047274
ENSMUSG00000026458	Ppfia4	1	pink	90.2348	91.9974	46.6004	141.896	123.463	126.245	220.368	23.6256	94.0683	4.07572e-09	9.67205e-08
ENSMUSG00000051435	Fhad1	1	pink	2.19105	1.03994	4.55054	0	2.41298	52.2098	65.2331	3.25136	0	2.36409e-14	1.02394e-12
ENSMUSG00000018339	Gpx3	1	pink	29.2644	0.324781	28.2309	36.2697	36.6518	462.607	436.937	0.775163	22.1116	4.69302e-38	1.1625e-35
ENSMUSG00000028753	Vwa5b1	1	pink	3.65878	0	1.85523	11.0291	7.23108	51.9373	72.212	0	2.36672	1.33747e-14	5.95674e-13
ENSMUSG00000026185	Igfbp5	1	pink	44.2776	35.1243	31.0258	37.208	39.5792	95.2204	87.2076	17.8298	53.9263	0.000915971	0.00758584
ENSMUSG00000062866	Phactr2	1	pink	27.6493	12.7621	23.74	24.8054	62.008	100.366	148.156	20.9855	76.0952	7.36891e-10	1.9479e-08
ENSMUSG00000036760	Kcnk9	1	pink	35.2026	30.0813	52.1984	22.9966	131.963	178.888	246.696	65.8371	28.4473	1.29353e-12	4.78475e-11
ENSMUSG00000042353	Frem3	1	pink	6.03979	0	5.83668	2.3799	7.47867	17.6906	19.4181	0	0	0.00060023	0.00525314
ENSMUSG00000075296	Aldh3b2	1	pink	3.91222	1.24436	12.7837	0	2.34233	19.9465	22.0435	2.42596	0	0.000112712	0.00122105
ENSMUSG00000045761	Togaram2	1	pink	3.67559	2.37785	4.63808	2.3799	1.20649	22.6396	24.1857	0	1.57781	0.00105329	0.00852769
ENSMUSG00000053141	Ptprt	1	pink	54.6149	80.2	69.7842	84.2756	52.4781	165.365	142.075	39.9828	66.9701	0.000102374	0.00112285
ENSMUSG00000040690	Col16a1	1	pink	17.7149	9.56485	19.0544	46.9316	41.8944	52.5708	103.722	33.6847	21.7961	1.87012e-05	0.000242951
ENSMUSG00000003934	Efnb3	1	pink	158.335	112.272	110.106	183.266	212.932	163.983	303.429	106.321	115.853	0.000950188	0.00780762
ENSMUSG00000053519	Kcnip1	1	pink	39.9525	19.7501	49.1053	30.1363	62.4615	96.7725	98.4019	19.4304	12.1735	1.64454e-06	2.63293e-05
ENSMUSG00000047139	Cd24a	1	pink	4.09253	0.578104	11.7008	7.64288	10.6114	23.3597	34.8968	0.8254	4.73343	2.01978e-05	0.000260093
ENSMUSG00000087075	Lbhd2	1	pink	0	0	3.37208	53.5001	27.2118	66.411	74.9755	0.8254	0.788905	3.50022e-21	2.78577e-19
ENSMUSG00000019888	Mgat4c	1	pink	7.28538	8.8685	11.4979	11.9675	37.0057	72.9526	48.3714	7.05896	11.0468	2.3762e-07	4.36185e-06
ENSMUSG00000035835	Plppr3	1	pink	61.0297	48.493	91.7843	106.13	120.209	154.216	144.079	70.4342	69.7213	1.69746e-05	0.000222751
ENSMUSG00000046613	Vwa5b2	1	pink	77.2058	44.5744	63.6292	64.5293	108.575	100.355	111.807	17.7151	22.7819	4.86967e-06	7.11915e-05
ENSMUSG00000046159	Chrm3	1	pink	4.18336	2.49332	0.927616	20.4807	7.57709	24.5575	34.9659	0.8254	13.872	7.47635e-05	0.000848732
ENSMUSG00000036357	Gpr101	1	pink	12.6337	16.1661	24.7354	49.1075	50.8102	84.6818	59.2897	0.775163	11.067	1.03651e-08	2.32697e-07
ENSMUSG00000075316	Scn9a	1	pink	20.7409	31.2616	6.6288	24.3022	26.5283	50.7942	44.018	0.8254	20.3242	3.17463e-05	0.000392089
ENSMUSG00000032735	Ablim3	1	pink	23.5975	21.0676	22.6773	39.6559	17.3003	68.8228	57.0094	4.75145	2.36672	1.79617e-06	2.8488e-05
ENSMUSG00000031111	Igsf1	1	pink	33.7857	33.8631	12.4732	124.027	43.6154	120.111	181.946	4.94762	0.788905	1.91662e-14	8.36583e-13
ENSMUSG00000032297	Celf6	1	pink	54.7097	36.2243	34.1273	124.598	52.2027	147.653	120.238	34.8152	11.2713	4.59997e-11	1.42231e-09
ENSMUSG00000020042	Btbd11	1	pink	34.2171	29.9797	12.987	56.7504	33.4568	102.109	102.41	20.5022	5.19196	7.4202e-10	1.95911e-08
ENSMUSG00000061576	Dpp6	1	pink	187	223.402	191.145	318.825	236.229	330.845	372.05	158.38	131.528	0.000491373	0.00441075
ENSMUSG00000059361	Nrsn2	1	pink	302.176	293.007	324.579	536.348	344.548	516.334	576.456	110.367	210.352	1.07158e-10	3.16253e-09
ENSMUSG00000058897	Col25a1	1	pink	19.5504	17.5376	13.2177	95.468	36.4199	132.548	202.818	64.5654	32.9244	2.85726e-15	1.33174e-13
ENSMUSG00000041911	Dlx1	1	pink	18.9794	5.67117	26.977	27.6884	24.4251	53.6626	110.427	30.0505	3.15562	3.96333e-09	9.4358e-08
ENSMUSG00000021994	Wnt5a	1	pink	3.32253	1.89393	10.7732	13.8442	7.5143	21.8663	67.3753	6.40225	1.57781	5.9744e-07	1.03628e-05
ENSMUSG00000049154	Fam183b	1	pink	1.00663	0	2.44446	2.3799	8.96112	10.0502	28.194	5.26223	0	4.7258e-05	0.000561644
ENSMUSG00000046449	Nexmif	1	pink	58.9484	64.3422	53.7031	61.211	63.8352	135.11	226.174	103.676	32.054	4.29194e-09	1.01524e-07
ENSMUSG00000003657	Calb2	1	pink	8.19588	11.4531	19.6432	17.1625	33.4834	94.09	205.166	21.391	3.16305	4.53689e-21	3.55944e-19
ENSMUSG00000075324	Fign	1	pink	20.6038	4.05787	11.7686	4.32462	16.3691	35.0217	113.052	52.3447	8.11566	1.41535e-12	5.21787e-11
ENSMUSG00000045912	C2cd4c	1	pink	14.1092	3.23938	1.51685	10.526	9.99007	18.1488	41.3235	25.3039	3.16305	2.15728e-06	3.373e-05
ENSMUSG00000045103	Dmd	1	pink	54.7009	39.4009	52.0511	39.7239	56.4707	120.088	128.462	82.6967	49.5158	9.70366e-05	0.00106963
ENSMUSG00000091898	Tnnc1	1	pink	2.23773	7.86275	0	1.44154	4.75531	11.1508	36.97	12.3762	4.84673	0.000188277	0.00192253
ENSMUSG00000059857	Ntng1	1	pink	8.28197	14.2017	3.0337	18.672	16.502	57.0721	84.237	40.8215	25.2768	4.9092e-08	1.0049e-06
ENSMUSG00000036578	Fxyd7	1	pink	40.6111	72.9798	16.1836	40.5943	67.942	138.824	213.113	143.162	51.3202	9.45862e-11	2.8141e-09
ENSMUSG00000085601	Gm4969	1	pink	0	0	0	0	0	0	21.4222	0	0	0.000419889	0.00384471
ENSMUSG00000069132	Nxph2	1	pink	3.31392	2.36969	1.51685	11.8995	1.44622	4.68718	43.1206	0.8254	7.10757	0.000624113	0.00543627
ENSMUSG00000044988	Ucn3	1	pink	3.0199	0	0	0	0	0	60.6725	0	0	1.9743e-10	5.61617e-09
ENSMUSG00000036523	Greb1	1	pink	3.91222	0	3.71046	0	0.896112	13.375	73.3187	0	0	2.62491e-11	8.42341e-10
ENSMUSG00000020000	Moxd1	1	pink	10.2605	10.966	10.0287	4.7598	0.896112	13.037	103.586	24.7249	15.7855	7.90575e-05	0.00089288
ENSMUSG00000003476	Crhr2	1	pink	0.592211	2.28431	2.91834	0	0	16.3724	30.1292	3.25136	9.58016	1.4561e-05	0.000194552
ENSMUSG00000047507	Baiap3	1	pink	281.623	133.829	89.7061	133.982	79.487	451.04	513.158	0	33.9601	1.92168e-40	5.3627e-38
ENSMUSG00000036040	Adamtsl2	1	pink	10.8077	2.99633	0.927616	1.44154	0	22.7369	52.1727	2.83627	2.02891	1.63761e-07	3.09099e-06
ENSMUSG00000029560	Snx8	1	pink	17.7014	6.82357	6.47352	23.4318	15.0564	35.797	65.026	3.20113	11.0595	1.55068e-05	0.000205818
ENSMUSG00000000305	Cdh4	1	pink	45.522	42.25	16.8607	48.7403	52.8597	67.2891	155.621	46.5622	26.6078	3.48958e-05	0.000426922
ENSMUSG00000041798	Gck	1	pink	4.38742	1.82349	1.99072	0	5.03066	14.3783	26.1208	0	0	0.000305496	0.00292571
ENSMUSG00000031398	Plxna3	1	pink	29.4265	25.0713	9.86573	28.6948	29.3223	59.1567	80.5048	15.2125	10.2781	2.74899e-06	4.2057e-05
ENSMUSG00000078670	Fam174b	1	pink	15.9411	4.80224	38.6903	25.8117	11.8886	17.5701	65.2331	38.3632	20.9647	3.06267e-06	4.64371e-05
ENSMUSG00000026443	Lrrn2	1	pink	109.058	72.8471	98.9266	69.8602	38.6644	133.82	243.38	175.502	114.148	1.60631e-07	3.03972e-06
ENSMUSG00000067578	Cbln4	1	pink	21.5095	1.89495	28.4382	4.32462	16.3341	22.6732	56.181	47.055	1.57781	6.60901e-07	1.14097e-05
ENSMUSG00000042532	Golga7b	1	pink	85.8605	67.1382	51.59	98.623	77.01	124.892	295.898	200.824	84.1663	1.08459e-08	2.42013e-07
ENSMUSG00000032598	Nckipsd	1	pink	88.563	78.5307	72.8453	85.5812	60.72	87.067	218.157	124.89	61.9233	0.000512004	0.00457731
ENSMUSG00000035596	Mboat7	1	pink	178.816	181.483	167.289	246.789	182.277	227.202	359.127	283.987	118.007	0.000365207	0.00341159
ENSMUSG00000023011	Faim2	1	pink	494.042	441.125	500.691	513.052	517.53	659.81	914.575	669.516	222.674	7.3361e-06	0.000104276
ENSMUSG00000037593	BC030499	1	pink	16.992	14.3497	20.2328	1.44154	10.8584	12.1647	56.7332	0	15.8152	0.00103433	0.00839266
ENSMUSG00000034949	Zfr2	1	pink	107.482	79.5451	64.4891	73.0425	64.0206	54.924	193.971	70.8265	55.0604	0.00103654	0.00840751
ENSMUSG00000032511	Scn5a	1	pink	14.5801	14.8139	33.3754	29.198	13.0159	35.6872	102.548	0	10.2706	1.6149e-08	3.52845e-07
ENSMUSG00000026639	Lamb3	1	pink	9.35942	4.86842	8.73488	0	2.41298	2.79036	43.3967	0.8254	7.22088	9.38319e-05	0.00104055
ENSMUSG00000037681	Esyt3	1	pink	6.44813	1.49136	0	0	0	0.948412	30.4743	0	0.788905	0.000211735	0.0021305
ENSMUSG00000002930	Ppp1r17	1	pink	10.5787	0	0	0	1.44622	7.05289	32.6856	0	0	4.86709e-08	9.9721e-07
ENSMUSG00000038257	Glra3	1	pink	40.2304	15.7364	45.7248	15.2858	32.2238	30.869	123.97	0.8254	0	7.75e-14	3.22371e-12
ENSMUSG00000047428	Dlk2	1	pink	44.3836	33.9079	29.4416	22.9286	12.2346	30.0516	118.027	40.3968	10.9335	8.26579e-06	0.000116439
ENSMUSG00000020926	Adam11	1	pink	115.662	113.732	148.072	112.766	88.7494	69.2688	320.912	171.785	48.6157	4.51014e-07	7.94808e-06
ENSMUSG00000024124	Prss30	1	pink	2.59939	0	6.83204	0	0	0	13.1295	0	0	0.000994751	0.00811452
ENSMUSG00000028948	Nol9	1	pink	36.2536	21.773	36.9504	17.1625	2.65271	14.7374	50.1685	24.8206	16.3648	0.000666066	0.00574945
ENSMUSG00000069171	Nr2f1	1	pink	95.9968	54.2322	49.9176	16.6593	47.2077	84.3581	204.82	141.98	10.7217	2.735e-15	1.28017e-13
ENSMUSG00000021303	Gng4	1	pink	144.317	119.389	62.601	81.6238	83.1596	91.0713	222.372	140.303	24.4858	2.45236e-08	5.24392e-07
ENSMUSG00000026463	Atp2b4	1	pink	434.788	272.978	460.067	27.6884	115.88	389.99	839.875	260.316	58.5708	7.40898e-32	1.27608e-29
ENSMUSG00000017466	Timp2	1	pink	780.114	673.314	611.095	589.141	453.136	782.082	1185.11	675.325	272.438	2.63966e-06	4.06667e-05
ENSMUSG00000060534	Dcc	1	pink	1.36752	0	3.96131	4.32462	2.1026	0	30.7505	3.20113	11.949	0.000135175	0.00142929
ENSMUSG00000014813	Stc1	1	pink	5.6246	3.7586	9.52701	14.7826	16.7502	4.20765	50.3066	10.0914	33.5057	0.000727407	0.00621566
ENSMUSG00000030092	Cntn6	1	pink	16.7878	5.79302	18.4172	4.32462	26.6418	0.948412	52.5869	4.90216	27.2983	4.92577e-05	0.000583523
ENSMUSG00000090981	Olfr718-ps1	1	pink	0.775312	1.99005	0	2.3799	0	0	26.3279	0	0	0.000300327	0.0028812
ENSMUSG00000021685	Otp	1	pink	0	0	0	0	0	0	39.3193	0	1.24001	9.37135e-08	1.83482e-06
ENSMUSG00000017897	Eya2	1	pink	2.90559	3.14033	1.51685	0	0	6.10447	41.8758	0	3.95195	0.000147215	0.00154327
ENSMUSG00000039759	Thap3	1	pink	55.5804	59.712	44.2838	57.8928	36.7665	64.9849	192.243	26.9404	81.501	0.000183998	0.00188583
ENSMUSG00000026674	Ddr2	1	pink	1.95973	0	0	0	0	0	11.0563	8.65952	9.47429	0.00045103	0.00409025
ENSMUSG00000001918	Slc1a5	1	pink	0.592211	0	0.995361	0	5.06569	5.36306	28.7463	6.69889	12.2847	0.000284811	0.0027491
ENSMUSG00000033295	Ptprf	1	pink	56.1017	79.6764	109.605	120.777	101.647	100.422	224.791	148.998	87.699	0.000310598	0.00296298
ENSMUSG00000022463	Srebf2	1	pink	91.0171	131.292	70.1702	157.685	112.179	150.708	259.619	201.32	191.403	0.000104306	0.0011412
ENSMUSG00000021313	Ryr2	1	pink	58.4647	80.2309	104.406	63.5909	64.854	110.931	200.881	122.026	71.4326	0.000878622	0.00730121
ENSMUSG00000061911	Myt1l	1	pink	315.198	544.277	569.713	340.883	398.763	405.815	883.824	515.147	871.084	2.99175e-05	0.000372002
ENSMUSG00000043857	Mgat5b	1	pink	29.0105	37.5425	35.1904	27.6204	20.3974	19.8935	104.621	37.789	101.892	7.37039e-05	0.000839295
ENSMUSG00000026335	Pam	1	pink	80.6568	121.499	89.1568	32.4482	102.97	171.018	283.045	111.725	204.597	1.18205e-06	1.95349e-05
ENSMUSG00000035486	Plk5	1	pink	8.91641	12.429	13.8944	1.44154	2.34233	21.615	47.9573	8.9239	42.8593	1.40863e-05	0.000188782
ENSMUSG00000031841	Cdh13	1	pink	99.0857	97.7216	81.2415	170.727	95.2245	145.553	327.41	18.3586	205.49	1.08946e-13	4.45783e-12
ENSMUSG00000070000	Fcho1	1	pink	58.9697	54.885	78.6539	87.5259	40.7586	57.0827	143.734	39.8681	108.638	0.00119766	0.00953546
ENSMUSG00000023942	Slc29a1	1	pink	7.69603	10.27	10.2517	50.7531	17.6463	37.3222	63.1599	8.14874	55.3801	1.17912e-06	1.95156e-05
ENSMUSG00000049097	Ankrd34a	1	pink	17.1429	20.5547	54.8742	69.3571	44.8931	36.9292	88.7285	70.6531	72.879	2.70871e-06	4.15272e-05
ENSMUSG00000022636	Alcam	1	pink	269.694	191.95	391.012	328.617	280.654	348.714	691.238	464.254	572.59	1.36812e-08	3.02828e-07
ENSMUSG00000022416	Cacna1i	1	pink	11.4448	9.23834	19.0822	89.4026	30.6894	28.1548	123.28	50.5432	82.9082	5.24643e-14	2.21576e-12
ENSMUSG00000027971	Ndst4	2	yellow	11.4958	4.85414	28.3781	20.6167	145.356	22.236	19.28	15.3536	1.24001	2.40779e-15	1.1391e-13
ENSMUSG00000020436	Gabrg2	2	yellow	169.206	126.788	286.753	362.982	882.206	266.298	243.449	236.188	167.991	4.00154e-18	2.45732e-16
ENSMUSG00000048988	Elfn1	2	yellow	8.93089	7.47725	52.7396	78.5095	164.9	11.3578	26.1899	11.6465	6.43197	5.78142e-24	5.81996e-22
ENSMUSG00000010803	Gabra1	2	yellow	117.229	83.3349	677.221	817.393	2057.31	225.303	371.566	441.291	215.295	1.89688e-56	1.22996e-53
ENSMUSG00000073805	Fam196a	2	yellow	7.93651	9.56741	53.7232	38.8535	97.3501	21.1568	0	29.011	2.81782	1.42933e-13	5.77125e-12
ENSMUSG00000053368	Rxfp2	2	yellow	3.0199	0.74568	16.8326	0	76.9811	0	0	0	0	2.70475e-17	1.53683e-15
ENSMUSG00000022041	Chrna2	2	yellow	0.775312	2.02151	34.187	7.1397	102.842	0	0	0	0	1.65097e-25	1.81987e-23
ENSMUSG00000028780	Sema3c	2	yellow	22.1231	12.0233	105.08	32.3802	396.462	22.857	2.14222	8.31265	11.0468	5.44054e-34	1.05212e-31
ENSMUSG00000067724	Gbx1	2	yellow	0	2.33284	22.7648	10.0228	38.566	1.89682	0	0	2.02891	1.91617e-11	6.27696e-10
ENSMUSG00000039252	Lgi2	2	yellow	32.9301	81.1021	79.3185	109.013	227.66	13.8863	47.8192	27.5109	47.9273	1.14666e-13	4.67269e-12
ENSMUSG00000064329	Scn1a	2	yellow	50.7027	64.601	128.471	272.029	237.856	88.281	58.8755	74.6975	103.424	2.35202e-12	8.51439e-11
ENSMUSG00000045034	Ankrd34b	2	yellow	3.08338	6.21209	40.3902	58.3279	62.6173	19.7288	10.9182	8.65952	3.72003	1.84482e-12	6.73158e-11
ENSMUSG00000002475	Abhd3	2	yellow	39.4844	25.7867	56.8573	133.247	115.493	43.4477	13.1295	32.2026	33.3702	1.62943e-07	3.07818e-06
ENSMUSG00000027796	Smad9	2	yellow	2.37416	0	12.7163	23.867	34.2896	3.79365	10.7111	6.50272	4.74086	1.20636e-06	1.99068e-05
ENSMUSG00000060923	Acyp2	2	yellow	14.6951	15.8314	29.8675	63.5909	91.7434	25.2123	28.3321	18.8874	23.9033	5.54541e-06	8.02719e-05
ENSMUSG00000034327	Kctd9	2	yellow	16.3307	10.7313	15.093	45.9253	78.9593	17.2659	13.1985	22.7272	12.4128	9.63298e-06	0.000133733
ENSMUSG00000040724	Kcna2	2	yellow	80.6889	121.788	273.668	405.984	457.994	157.808	205.097	263.694	186.29	1.71528e-15	8.22068e-14
ENSMUSG00000022054	Nefm	2	yellow	27.635	18.7845	210.879	540.4	549.08	207.313	198.394	449.045	184.144	1.03834e-53	4.97635e-51
ENSMUSG00000034825	Nrip3	2	yellow	23.4111	11.9307	111.765	283.834	390.545	113.047	145.324	215.398	51.8952	4.43023e-44	1.41549e-41
ENSMUSG00000008489	Elavl2	2	yellow	29.0779	35.0814	158.867	271.499	408.28	181.137	157.418	137.276	36.6688	7.95576e-33	1.41446e-30
ENSMUSG00000045777	Ifitm10	2	yellow	9.37681	3.7134	31.2287	34.9641	68.4028	23.1402	30.6124	32.5818	3.15562	3.31675e-09	8.00887e-08
ENSMUSG00000042826	Fgf11	2	yellow	10.1792	4.02993	22.0602	58.9671	97.4226	16.0892	6.42666	73.0203	34.9702	7.55858e-15	3.42873e-13
ENSMUSG00000020415	Pttg1	2	yellow	26.0118	26.7334	66.7984	99.5614	151.454	49.7698	30.5434	87.4936	65.4167	2.28655e-11	7.40225e-10
ENSMUSG00000052539	Magi3	2	yellow	26.356	27.7602	78.6066	88.8995	131.846	56.6599	34.5517	94.6387	41.8586	3.62753e-09	8.69266e-08
ENSMUSG00000035891	Cerk	2	yellow	13.3894	4.18283	33.1319	42.1718	68.5447	22.1601	34.6207	40.2927	28.3265	2.97638e-08	6.29121e-07
ENSMUSG00000022257	Laptm4b	2	yellow	75.2363	85.8612	160.812	167.844	278.907	130.681	80.2286	217.899	101.229	1.93236e-07	3.60413e-06
ENSMUSG00000042215	Bag2	2	yellow	7.66115	4.16576	29.0955	35.0321	46.4614	23.0872	14.9955	14.551	6.76234	0.000721859	0.00617784
ENSMUSG00000039830	Olig2	2	yellow	17.5668	4.92197	16.6974	43.6813	45.3255	14.3128	13.1985	2.83627	17.3633	0.00039593	0.00365829
ENSMUSG00000106379	Lhfpl3	2	yellow	94.7186	46.0434	120.819	166.307	233.022	105.239	66.754	9.94547	23.2182	4.25943e-16	2.19401e-14
ENSMUSG00000023169	Slc38a1	2	yellow	160.912	122.192	226.836	375.589	296.243	160.19	142.698	109.642	96.6393	5.90984e-07	1.02589e-05
ENSMUSG00000043441	Gpr149	2	yellow	5.16736	0.324781	4.63808	29.7691	19.988	8.0013	10.7801	0	5.29784	0.000119946	0.0012849
ENSMUSG00000039358	Drd5	2	yellow	0	0	0	14.4154	14.0262	0	0	1.6508	1.24001	9.4179e-05	0.00104335
ENSMUSG00000042734	Ttc9	2	yellow	45.3657	18.7505	49.2207	101.642	86.9887	39.1111	19.4181	41.0594	71.7375	0.000442143	0.00401793
ENSMUSG00000093536	Smim17	2	yellow	12.0543	15.6727	31.6831	50.7531	79.4297	27.9814	19.6252	24.5969	7.66455	9.04198e-06	0.000126164
ENSMUSG00000026610	Esrrg	2	yellow	7.32943	8.93796	38.3193	108.714	90.866	13.7784	6.4957	5.36271	9.01786	7.06033e-13	2.70229e-11
ENSMUSG00000033904	Ccp110	2	yellow	20.9702	19.7144	44.6298	66.1748	107.25	39.3623	39.0432	28.5864	37.9829	5.86391e-05	0.000682915
ENSMUSG00000020473	Aebp1	2	yellow	1.71508	1.37195	5.47816	13.9122	23.0574	0	8.70695	1.6508	6.31867	0.000818605	0.00688027
ENSMUSG00000058975	Kcnc1	2	yellow	69.8281	84.8756	133.747	149.24	201.748	111.204	120.445	95.8708	57.8931	1.90848e-05	0.000246915
ENSMUSG00000020634	Ubxn2a	2	yellow	33.0842	35.7734	59.5123	118.669	113.711	59.275	49.9614	58.8749	55.2721	1.31665e-05	0.00017733
ENSMUSG00000043557	Mdga1	2	yellow	2.46828	8.94482	2.44446	56.084	55.3144	26.465	6.4957	1.55033	13.2092	3.11853e-09	7.5863e-08
ENSMUSG00000027965	Olfm3	2	yellow	22.3031	6.15854	52.1661	113.242	143.268	109.896	63.8502	8.39514	29.7655	5.11283e-17	2.8321e-15
ENSMUSG00000030310	Slc6a1	2	yellow	303.779	166.342	395.56	940.468	783.512	452.026	368.251	202.388	208.095	7.0969e-17	3.86317e-15
ENSMUSG00000022103	Gfra2	2	yellow	4.70601	0.578104	44.6295	177.799	109.911	73.7929	76.2894	17.5882	9.24236	3.93969e-30	5.98996e-28
ENSMUSG00000048834	Vstm2a	2	yellow	111.436	94.8079	169.693	370.72	422.646	238.417	158.108	168.347	84.5232	1.56106e-14	6.89682e-13
ENSMUSG00000028051	Hcn3	2	yellow	7.06421	2.22667	14.1856	54.2073	74.3936	14.3128	6.42666	14.8656	3.26892	3.62772e-11	1.14252e-09
ENSMUSG00000020836	Coro6	2	yellow	8.50121	5.77532	26.5229	189.1	184.043	29.0041	6.4957	29.2479	3.95195	9.07733e-34	1.69592e-31
ENSMUSG00000007476	Lrrc8a	2	yellow	38.2199	37.0537	36.8226	119.24	141.474	68.3558	40.9783	54.4323	28.8761	7.25679e-08	1.45572e-06
ENSMUSG00000070287	Slc35g2	2	yellow	22.7234	25.4728	59.8101	140.931	165.269	65.6856	41.4616	27.2645	16.3499	5.22619e-14	2.21145e-12
ENSMUSG00000030337	Vamp1	2	yellow	82.8846	61.139	125.485	221.018	312.572	112.446	59.0135	49.6676	42.189	1.36862e-15	6.63132e-14
ENSMUSG00000035681	Kcnc2	2	yellow	24.5133	45.2387	115.85	216.856	232.699	82.9832	36.97	39.6862	4.73343	2.18142e-26	2.61367e-24
ENSMUSG00000034486	Gbx2	2	yellow	0	0.622693	1.51685	25.4445	20.8762	2.10382	0	0	0	6.66056e-08	1.34345e-06
ENSMUSG00000028607	Cpt2	2	yellow	0.592211	1.2008	4.63808	19.1752	21.2223	10.2024	0	0.8254	0.788905	4.07525e-05	0.000490141
ENSMUSG00000031431	Tsc22d3	2	yellow	85.3665	74.5063	98.3732	222.119	206.203	124.08	45.815	58.5423	106.051	6.15213e-06	8.8647e-05
ENSMUSG00000022270	Fam134b	2	yellow	40.931	44.7188	36.0704	115.989	112.64	70.0771	30.3363	37.0688	50.509	0.000371153	0.00345834
ENSMUSG00000032172	Olfm2	2	yellow	52.191	31.3339	35.7793	89.2394	90.2657	81.3592	47.9573	32.7816	17.9352	0.000524463	0.00467472
ENSMUSG00000035936	Aldh5a1	2	yellow	110.495	93.5053	103.628	186.516	206.151	126.967	52.1727	62.0258	91.0164	4.41252e-06	6.49389e-05
ENSMUSG00000019961	Tmpo	2	yellow	36.0131	24.0488	36.8149	78.0063	66.2561	42.0978	11.0563	22.3169	24.3597	0.0009898	0.0080819
ENSMUSG00000090100	Ttbk2	2	yellow	105.597	62.1507	154.094	211.961	294.783	151.905	108.492	99.7826	106.607	7.71275e-09	1.76568e-07
ENSMUSG00000067369	Trmt2b	2	yellow	5.38989	5.90487	18.3296	34.9641	73.2746	15.631	4.42251	11.9289	12.9624	3.7509e-07	6.66874e-06
ENSMUSG00000057455	Rit2	2	yellow	122.483	92.0889	150.592	334.151	453.617	288.477	151.405	137.343	171.901	1.3413e-12	4.95313e-11
ENSMUSG00000038622	Med30	2	yellow	15.2132	8.59866	21.2004	55.5808	62.0865	30.947	17.2758	12.2805	17.6958	0.00102318	0.00831444
ENSMUSG00000057880	Abat	2	yellow	331.259	260.616	410.618	615.238	593.092	429.924	297.35	147.841	303.595	1.49254e-07	2.83904e-06
ENSMUSG00000037259	Dzank1	2	yellow	236.858	197.656	320.206	326.005	438.514	346.47	169.371	203.783	193.802	0.00092737	0.00765436
ENSMUSG00000042505	Sdhaf3	2	yellow	21.6353	9.00275	36.1381	55.5808	64.9095	36.4497	19.4871	20.1553	20.5211	2.8069e-05	0.000351197
ENSMUSG00000005882	Uqcc1	2	yellow	47.2902	36.4421	76.7118	109.788	87.0351	90.0891	26.0518	37.1323	64.2677	0.000137735	0.00145287
ENSMUSG00000021520	Uqcrb	2	yellow	331.657	194.201	393.019	379.043	602.853	386.311	114.849	259.452	342.257	1.16844e-05	0.000159108
ENSMUSG00000014226	Cacybp	2	yellow	120.36	96.137	179.492	234.291	259.951	189.723	67.4443	166.382	128.203	0.000665253	0.00574468
ENSMUSG00000019818	Cd164	2	yellow	76.6454	37.7805	84.8772	117.227	153.771	116.33	28.3321	65.1397	68.1265	1.05268e-06	1.75547e-05
ENSMUSG00000025451	Paip1	2	yellow	53.9548	31.2464	51.0554	82.0317	122.311	66.8642	15.3407	52.8137	49.9562	0.000257415	0.00251439
ENSMUSG00000045095	Magi1	2	yellow	35.1838	43.3496	62.546	102.608	114.866	145.716	91.7681	69.6315	47.2475	9.9897e-06	0.000138395
ENSMUSG00000031224	Magee2	2	yellow	13.1714	4.8139	14.0299	23.867	31.4955	38.0423	21.6983	13.7256	0.788905	5.88058e-05	0.000684494
ENSMUSG00000036502	Tmem255a	2	yellow	46.6645	17.8759	80.3733	123.864	226.29	178.854	58.4613	26.1652	13.5321	3.58103e-23	3.44749e-21
ENSMUSG00000031438	Rnf128	2	yellow	27.395	11.8344	44.1479	52.6978	91.134	121.701	30.3363	23.3517	18.4922	1.32794e-09	3.40417e-08
ENSMUSG00000040035	Disp2	2	yellow	217.587	173.17	352.164	636.317	673.927	505.381	444.816	411.448	98.9097	1.80206e-19	1.23764e-17
ENSMUSG00000005469	Prkaca	2	yellow	91.7132	86.2005	124.821	198.552	218.733	172.466	168.127	173.206	74.0766	4.28172e-05	0.000513015
ENSMUSG00000025268	Maged2	2	yellow	38.9565	15.9149	57.5491	80.3182	132.041	97.252	65.3021	39.7221	31.9184	1.62462e-10	4.68802e-09
ENSMUSG00000021820	Camk2g	2	yellow	136.273	63.7296	127.183	145.854	280.731	185.929	169.371	81.3415	67.5366	1.04644e-08	2.3445e-07
ENSMUSG00000036377	C530008M17Rik	2	yellow	35.3336	17.9419	47.4603	90.9122	101.388	82.1554	78.0174	33.9909	8.22896	7.79824e-10	2.05155e-08
ENSMUSG00000090486	BC035947	2	yellow	0	0	4.63808	3.82144	13.4761	18.5204	15.1336	1.28594	0	3.67733e-06	5.49629e-05
ENSMUSG00000022935	Grik1	2	yellow	4.97355	5.90744	12.6962	16.7273	80.5027	65.9919	98.1258	8.76	0.788905	1.32091e-20	1.00071e-18
ENSMUSG00000027204	Fbn1	2	yellow	2.37685	3.3522	4.88893	15.7889	18.0267	18.8795	0	7.73843	0	0.000968452	0.00793109
ENSMUSG00000020932	Gfap	2	yellow	12.6278	4.0828	0.995361	4.7598	64.2121	54.2854	13.0604	43.4246	37.6652	8.2422e-10	2.15549e-08
ENSMUSG00000046834	Krt1	2	yellow	0.775312	3.61232	3.43982	4.32462	15.8891	19.5112	13.1295	11.9109	0	0.000194757	0.00197706
ENSMUSG00000078185	Chml	2	yellow	5.80354	1.55245	9.4596	22.9966	33.6603	20.1871	11.0563	22.3169	3.94453	0.000474115	0.00427849
ENSMUSG00000045333	Zfp423	2	yellow	3.20822	0	2.98608	12.4027	32.6658	17.7241	2.21125	16.7078	4.84673	7.81512e-07	1.33663e-05
ENSMUSG00000030770	Parva	2	yellow	18.1783	13.7273	23.0556	52.6978	66.087	70.9386	23.9096	71.0454	18.273	1.40942e-06	2.28639e-05
ENSMUSG00000042182	Bend6	2	yellow	67.0796	48.4281	105.938	130.704	238.782	222.405	102.065	105.036	59.5141	4.4661e-11	1.38676e-09
ENSMUSG00000027809	Etfdh	2	yellow	27.1955	17.3379	27.7892	45.4901	59.4338	56.113	6.56473	35.6322	14.3136	0.000512889	0.00458336
ENSMUSG00000022661	Cd200	2	yellow	229.752	117.568	182.987	288.593	327.779	341.647	163.014	226.573	77.7014	7.0763e-09	1.63355e-07
ENSMUSG00000044221	Grsf1	2	yellow	88.9585	44.8963	108.135	101.642	159.891	124.108	28.125	92.6459	64.4943	9.88746e-05	0.00108718
ENSMUSG00000033352	Map2k4	2	yellow	188.968	150.03	198.085	206.902	376.448	241.079	210.971	222.411	89.8505	0.00045802	0.00414853
ENSMUSG00000039485	Tspyl4	2	yellow	483.248	227.385	690.207	602.441	918.726	880.662	267.359	507.779	415.479	1.15029e-06	1.90958e-05
ENSMUSG00000031422	Morf4l2	2	yellow	395.152	214.731	381.884	305.389	412.759	488.797	134.958	529.427	245.034	8.77049e-05	0.000980002
ENSMUSG00000060450	Rnf14	2	yellow	339.632	272.44	438.143	499.779	519.076	376.899	295.829	609.013	200.561	0.000887002	0.00736252
ENSMUSG00000032418	Me1	2	yellow	23.5731	13.8458	23.8078	57.8928	52.7613	39.8629	8.70695	72.591	14.0965	3.39766e-05	0.000416727
ENSMUSG00000016541	Atxn10	2	yellow	317.699	273.265	473.673	510.468	544.266	560.119	399.415	596.049	311.41	0.000157696	0.00164454
ENSMUSG00000055022	Cntn1	2	yellow	228.571	192.601	271.914	423.187	528.5	410.282	292.028	622.123	254.42	9.32733e-09	2.10903e-07
ENSMUSG00000028557	Rnf11	2	yellow	192.193	160.627	261.256	390.603	434.89	346.658	234.95	414.387	197.253	6.14411e-07	1.06405e-05
ENSMUSG00000079157	Fam155a	2	yellow	69.2793	48.2928	92.497	114.045	161.3	165.931	77.8103	157.197	24.2538	1.61335e-08	3.52845e-07
ENSMUSG00000063253	Scoc	2	yellow	138.708	99.5758	217.729	237.174	266.603	238.215	167.022	264.619	166.298	6.25696e-05	0.000722961
ENSMUSG00000054423	Cadps	2	yellow	159.694	114.349	248.403	410.091	415.83	252.246	111.393	351.506	120.853	1.83017e-09	4.60068e-08
ENSMUSG00000020978	Klhdc2	2	yellow	113.969	78.3276	141.697	147.499	239.182	137.455	119.617	191.608	71.4907	0.000142455	0.00149836
ENSMUSG00000019923	Zwint	2	yellow	1753.6	972.997	1906.14	2701.14	2962.19	2265.72	1275.3	2175.57	1053.32	6.18179e-06	8.90161e-05
ENSMUSG00000062373	Tmem65	2	yellow	143.398	113.334	131.303	73.2465	205.352	64.9018	173.242	83.0187	60.5498	0.000134461	0.00142311
ENSMUSG00000030304	Ergic2	2	yellow	40.5783	39.5118	60.7109	5.26298	71.5343	32.4384	43.2586	45.1626	17.2447	0.000657894	0.00569073
ENSMUSG00000037653	Kctd8	2	yellow	18.8389	7.7707	44.7653	5.76615	65.1299	10.4094	8.63792	6.2838	18.4996	2.43166e-06	3.7779e-05
ENSMUSG00000020891	Alox8	2	yellow	0	0	7.99037	4.32462	22.3309	2.31083	0	3.39729	1.24001	3.09369e-05	0.00038295
ENSMUSG00000026656	Fcgr2b	2	yellow	6.69741	0	8.5796	0	16.4748	1.15541	0	3.20113	1.57781	0.00103226	0.00838187
ENSMUSG00000034317	Trim59	2	yellow	25.3975	2.96544	3.96131	42.0358	117.04	47.5014	10.7111	4.80169	29.1969	2.49713e-12	8.96607e-11
ENSMUSG00000028172	Tacr3	2	yellow	10.1737	5.97021	3.96131	12.9738	68.7753	11.5648	15.2717	0	0	5.4378e-09	1.26859e-07
ENSMUSG00000019647	Sema6a	2	yellow	35.3974	27.9321	15.5669	50.1819	87.2102	56.3981	82.578	13.9397	20.4078	1.29656e-05	0.000175147
ENSMUSG00000057614	Gnai1	2	yellow	198.984	139.953	173.791	83.2693	295.432	175.081	178.423	208.622	75.8916	9.5642e-05	0.00105637
ENSMUSG00000068615	Gjd2	2	yellow	2.36885	0.578104	15.1685	0	27.0579	13.8988	17.4829	0	3.16305	5.61861e-05	0.000657124
ENSMUSG00000053414	Hunk	2	yellow	1.00663	6.74616	15.7299	5.26298	33.8457	19.9801	6.56473	9.43469	1.57781	0.00017251	0.00178037
ENSMUSG00000031232	Magt1	2	yellow	15.4938	26.5656	32.2248	35.3993	79.606	52.6255	39.1813	14.3368	46.3527	0.000274333	0.00266312
ENSMUSG00000022508	Bcl6	2	yellow	5.58507	7.28583	9.79799	13.8442	37.5274	14.3551	26.1899	1.28594	11.8484	0.000694049	0.00595834
ENSMUSG00000071203	Naip5	2	yellow	0	0	0.927616	0	13.7865	0	0	2.42596	2.02891	0.00074351	0.00632385
ENSMUSG00000050558	Prokr2	2	yellow	3.19769	1.24436	2.78285	17.2985	82.6832	2.84524	0	2.06111	0	4.31857e-14	1.83444e-12
ENSMUSG00000066000	Zfp979	2	yellow	0	2.19184	6.49331	0	34.3325	0.948412	2.14222	0	0.788905	1.21783e-05	0.000165322
ENSMUSG00000021904	Sema3g	2	yellow	0.775312	0.547219	0	0	21.8859	0	2.21125	7.95258	7.89648	0.000120005	0.00128491
ENSMUSG00000036353	P2ry12	2	yellow	24.1351	14.739	20.3002	11.0291	96.6044	37.453	17.1378	14.0725	26.827	2.07514e-05	0.0002666
ENSMUSG00000043458	Pcdhb12	2	yellow	0.775312	2.36969	6.47352	3.82144	39.0449	18.8902	6.4957	9.69907	2.81782	3.03462e-07	5.48391e-06
ENSMUSG00000025572	Tmc6	2	yellow	0	1.56915	0	6.70452	29.9781	11.3809	0	9.91321	3.15562	2.66634e-06	4.09917e-05
ENSMUSG00000091002	Tcerg1l	2	yellow	27.6066	27.4933	21.8372	41.0975	60.1675	26.1059	30.4743	1.6508	1.57781	1.23514e-06	2.0336e-05
ENSMUSG00000014418	Hps5	2	yellow	14.0942	21.8146	22.5821	12.4707	55.562	29.5172	12.9224	6.59841	2.36672	0.000770907	0.00653167
ENSMUSG00000030064	Frmd4b	2	yellow	14.6037	11.8849	12.8515	19.6104	46.7633	13.3201	4.35347	2.88651	31.9258	0.00120844	0.00960394
ENSMUSG00000006301	Tmbim1	2	yellow	51.6799	30.7119	31.0536	60.1367	115.877	39.0879	47.6811	13.0641	70.2815	4.47568e-05	0.000533933
ENSMUSG00000050822	Slc29a4	2	yellow	25.3144	43.3717	13.8267	29.6332	59.7877	18.4213	26.397	12.125	4.05783	0.000433785	0.00395175
ENSMUSG00000092083	Kcnb2	2	yellow	12.9408	34.3768	26.0094	30.1363	72.5724	38.3359	93.7033	48.4774	22.6781	0.000296134	0.00284469
ENSMUSG00000052727	Map1b	2	yellow	704.788	1356.14	762.155	1790.6	1682.5	1324.21	2169.83	1933.46	993.682	1.9147e-06	3.02374e-05
ENSMUSG00000036466	Megf11	2	yellow	90.4433	135.34	98.2179	111.964	204.128	181.137	179.737	152.432	52.6735	6.66533e-05	0.000766131
ENSMUSG00000044365	Cxxc4	2	yellow	34.4648	35.7763	98.879	62.2174	93.1117	60.3545	50.3756	34.4049	22.0989	4.69778e-05	0.000558917
ENSMUSG00000037904	Ankrd9	2	yellow	7.00815	11.3133	29.3738	13.409	36.2515	6.79101	19.7632	12.0796	0.788905	0.000465958	0.00421177
ENSMUSG00000057615	Ldoc1	2	yellow	2.36885	0	11.7206	0	18.3304	0	0	0	0	5.8572e-05	0.000682493
ENSMUSG00000046999	1110032F04Rik	2	yellow	0.892321	4.56058	22.5817	9.08442	18.4011	11.4675	4.35347	4.53731	0	0.000178297	0.00183419
ENSMUSG00000027996	Sfrp2	2	yellow	0	0	0	4.32462	11.0281	3.73877	0	0	0	0.000522943	0.00466376
ENSMUSG00000023328	Ache	2	yellow	57.8862	54.8607	131.644	216.285	381.923	159.505	82.3018	93.7034	101.373	5.0495e-15	2.32404e-13
ENSMUSG00000039154	Shd	2	yellow	7.4885	2.34629	21.7017	60.8438	72.2988	41.6271	28.3321	12.9277	9.46686	5.08329e-10	1.38013e-08
ENSMUSG00000027966	Col11a1	2	yellow	1.41497	0.324781	25.3448	42.1038	82.1911	32.6118	19.7632	2.57189	0.788905	6.6101e-21	5.1132e-19
ENSMUSG00000026765	Lypd6b	2	yellow	0	1.24896	7.92262	24.8054	36.775	28.0786	4.42251	0	0.788905	9.27448e-11	2.77053e-09
ENSMUSG00000026452	Syt2	2	yellow	0	5.85304	31.2089	52.6298	100.388	4.41465	2.14222	0	51.1888	3.74274e-24	3.80242e-22
ENSMUSG00000021190	Lgmn	2	yellow	46.8336	47.5255	48.6311	140.591	141.441	70.633	80.3667	66.5357	90.5451	8.51209e-06	0.000119603
ENSMUSG00000070366	Plpp4	2	yellow	20.9205	3.43351	9.00552	2.88308	74.6514	36.1772	6.4957	2.42596	6.87565	2.38042e-10	6.71942e-09
ENSMUSG00000028871	Rspo1	2	yellow	4.02653	0	0	1.44154	16.5026	8.36042	10.9182	0.8254	0	0.000169993	0.00175864
ENSMUSG00000029917	C130060K24Rik	2	yellow	0	0	13.1023	2.88308	39.3757	0	0	0	1.24001	2.65049e-11	8.49311e-10
ENSMUSG00000029219	Slc10a4	2	yellow	3.29104	0	38.3036	13.9122	293.301	15.684	2.14222	0.8254	20.5232	3.48611e-37	8.0057e-35
ENSMUSG00000100241	Slc18a3	2	yellow	0	0.626265	0	0	50.7148	0	0	0	4.96004	5.95013e-11	1.81434e-09
ENSMUSG00000023945	Slc5a7	2	yellow	0	0.74568	0	0	171.637	1.15541	2.21125	2.32549	25.4832	1.37936e-27	1.77833e-25
ENSMUSG00000021919	Chat	2	yellow	0	0.74568	0.927616	0	96.4612	0	0	0	1.24001	1.33756e-20	1.00985e-18
ENSMUSG00000032412	Atp1b3	2	yellow	133.794	107.922	130.868	183.334	332.849	156.039	99.5086	143.567	191.878	0.000137238	0.00144943
ENSMUSG00000011148	Adssl1	2	yellow	7.85817	0.872	16.9959	33.5906	70.9419	6.79101	6.42666	7.63796	15.7855	2.68395e-09	6.62601e-08
ENSMUSG00000039911	Spsb1	2	yellow	3.13005	0	6.47352	7.64288	21.9771	4.00065	0	9.33899	8.79126	0.000419777	0.00384471
ENSMUSG00000025040	Fundc1	2	yellow	76.2563	41.3151	82.9619	99.9966	140.882	99.2922	56.5261	49.4667	92.1633	0.000690914	0.00593604
ENSMUSG00000055214	Pld5	2	yellow	10.0271	5.36056	10.8608	0	77.5251	22.2467	19.8322	4.53731	18.598	9.05198e-09	2.04887e-07
ENSMUSG00000019978	Epb41l2	2	yellow	65.1266	23.9843	94.2801	38.6496	228.907	81.7942	73.94	35.4815	101.851	8.21696e-12	2.8042e-10
ENSMUSG00000042129	Rassf4	2	yellow	0.775312	0.872	12.33	4.32462	31.1145	13.3625	0	5.14378	8.79126	0.000116428	0.0012533
ENSMUSG00000045648	Vwc2l	2	yellow	2.82994	0.324781	1.99072	23.4318	52.2383	13.1997	2.21125	8.46336	1.24001	2.89091e-11	9.22331e-10
ENSMUSG00000019876	Pkib	2	yellow	4.10257	4.15752	15.5468	21.4871	78.9792	25.8882	26.1899	19.0835	8.79126	3.2808e-11	1.0422e-09
ENSMUSG00000091636	Akain1	2	yellow	1.71508	0.74568	5.88429	9.5196	33.1465	0	0	2.83627	0.788905	1.42116e-06	2.29867e-05
ENSMUSG00000045414	1190002N15Rik	2	yellow	18.1856	18.337	30.8427	15.3537	71.6334	18.2585	17.4139	30.1367	7.55868	0.000937133	0.00771761
ENSMUSG00000024601	Isoc1	2	yellow	11.5164	9.19243	25.3246	17.7336	50.4745	40.6592	10.7801	2.88651	19.513	6.52051e-05	0.000751444
ENSMUSG00000022112	Gpc5	2	yellow	39.8547	33.9756	41.7719	72.5394	124.218	79.1259	21.7674	20.2283	35.7496	7.42241e-05	0.000844783
ENSMUSG00000022076	Klhl1	2	yellow	5.07298	3.66506	34.9399	28.1236	78.1736	35.611	4.35347	0	25.3625	8.52818e-14	3.52743e-12
ENSMUSG00000020814	Mxra7	2	yellow	2.6074	4.40629	5.29506	17.6657	33.9007	22.7704	12.9224	2.11134	12.5187	2.91748e-05	0.000363588
ENSMUSG00000040717	Il17rd	2	yellow	3.09121	0.622693	4.77357	2.3799	18.9512	10.7261	15.1336	1.60056	0	0.000285835	0.00275657
ENSMUSG00000001496	Nkx2-1	2	yellow	8.48971	1.61768	13.373	7.64288	26.9806	17.1897	0	0	0	2.9476e-07	5.3352e-06
ENSMUSG00000052551	Adarb2	2	yellow	6.10521	0.74568	33.6454	52.7658	144.198	44.8775	110.772	8.14874	9.12906	1.91868e-25	2.10444e-23
ENSMUSG00000042804	Gpr153	2	yellow	6.57693	5.86272	15.479	32.5842	67.1812	26.3022	38.9051	0	13.5321	1.02065e-10	3.02031e-09
ENSMUSG00000021047	Nova1	2	yellow	69.11	60.4839	129.073	85.8531	156.691	105.306	167.436	46.2201	49.9892	1.18619e-06	1.95886e-05
ENSMUSG00000029361	Nos1	2	yellow	9.99049	11.3342	27.8368	65.1684	162.15	31.3927	146.014	9.40243	105.593	1.28922e-14	5.76512e-13
ENSMUSG00000071424	Grid2	2	yellow	51.3217	49.4215	60.7106	49.2435	101.329	62.4564	118.234	12.3212	51.6601	8.03631e-06	0.000113642
ENSMUSG00000040797	Iqsec3	2	yellow	84.9641	57.2499	87.4645	115.01	229.618	91.6162	204.958	143.98	30.0028	2.19896e-12	7.97339e-11
ENSMUSG00000036766	Dner	2	yellow	280.616	249.147	285.302	384.197	564.554	467.301	685.845	251.255	104.468	5.1358e-11	1.58134e-09
ENSMUSG00000046314	Stxbp6	2	yellow	31.5465	43.6407	78.898	43.4774	123.986	47.0999	155.966	19.1385	65.8678	1.0785e-05	0.000148233
ENSMUSG00000026196	Bard1	2	yellow	0	0	0.927616	5.26298	6.44125	2.10382	12.9224	0	0	0.00116328	0.00929191
ENSMUSG00000032012	Nectin1	2	yellow	13.6542	18.9269	27.2875	23.4998	59.2019	24.4054	54.2459	4.68323	7.22088	1.06383e-05	0.000146674
ENSMUSG00000038546	Ranbp9	2	yellow	63.3097	30.7659	127.325	58.3959	67.6763	80.5416	26.1899	83.3762	36.1805	2.19405e-05	0.000280081
ENSMUSG00000015671	Psma2	2	yellow	167.036	92.0288	279.402	224.132	224.657	222.825	131.78	220.022	189.098	9.83151e-05	0.00108264
ENSMUSG00000022110	Sucla2	2	yellow	182.253	124.513	224.433	201.639	270.593	184.153	82.8541	275.628	204.082	0.000505391	0.00452553
ENSMUSG00000020949	Fkbp3	2	yellow	143.178	96.3674	234.151	208.778	273.845	235.636	102.548	278.356	214.55	4.06428e-06	6.0135e-05
ENSMUSG00000024121	Atp6v0c	2	yellow	66.8943	26.8696	72.2488	94.8696	87.0798	64.4332	8.63792	143.021	62.3277	5.7885e-07	1.00641e-05
ENSMUSG00000011752	Pgam1	2	yellow	92.8903	39.2883	127.888	133.723	120.679	79.1389	32.4785	163.632	85.8837	0.000122054	0.00130368
ENSMUSG00000015932	Dstn	2	yellow	67.4198	37.3084	87.3613	104.593	115.861	114.442	36.901	158.543	114.971	5.02284e-05	0.000593427
ENSMUSG00000062070	Pgk1	2	yellow	108.658	53.689	189.47	240.261	250.656	127.297	84.9273	240.895	187.581	4.46513e-08	9.18267e-07
ENSMUSG00000027131	Emc4	2	yellow	107.704	61.257	188.55	161.915	186.127	116.995	84.237	180.244	142.849	3.6196e-05	0.000441115
ENSMUSG00000040907	Atp1a3	2	yellow	517.171	509.708	835.411	1332.34	1085.75	607.04	454.006	1257.79	624.68	2.46221e-05	0.000311607
ENSMUSG00000102252	Snrpn	2	yellow	519.086	354.454	851.392	988.066	1001.51	837.142	587.928	1195.09	814.997	6.45185e-10	1.72409e-08
ENSMUSG00000006932	Ctnnb1	2	yellow	95.5209	43.7	127.577	146.629	135.865	115.873	45.677	219.722	144.72	6.29567e-06	9.05377e-05
ENSMUSG00000071866	Ppia	2	yellow	176.428	109.378	254.767	223.194	306.883	293.352	142.491	395.075	245.631	8.90656e-05	0.000992188
ENSMUSG00000027273	Snap25	2	yellow	1911.78	1261.67	3240.26	2317.22	3280.77	1589.18	670.506	4002.23	2537.02	9.80688e-07	1.64038e-05
ENSMUSG00000026576	Atp1b1	2	yellow	1002.02	699.279	1594.09	1371.37	1529.21	663.374	342.199	1398	804.295	3.44544e-05	0.000422224
ENSMUSG00000021548	Ccnh	2	yellow	59.8884	56.5932	136.169	84.9148	160.54	53.5105	76.4274	77.4011	91.7777	0.00098095	0.00801557
ENSMUSG00000089682	Bcl2l2	2	yellow	33.8505	22.5371	59.0307	37.9152	101.14	40.5159	15.0646	74.4558	52.4193	0.00030835	0.00294536
ENSMUSG00000025880	Smad7	2	yellow	14.1224	3.85805	37.6949	12.9059	34.2545	16.5794	19.5561	26.097	21.0855	0.000113662	0.00123013
ENSMUSG00000020993	Trappc6b	2	yellow	78.9339	37.6926	113.693	99.9966	128.253	129.526	72.143	124.953	130.327	8.75391e-05	0.000979141
ENSMUSG00000005371	Fbxo11	2	yellow	135.032	94.3591	199.773	215.714	178.895	219.452	104.414	155.291	185.71	0.00111787	0.00898455
ENSMUSG00000036438	Calm2	2	yellow	1697.99	1234.82	2893.33	1651.96	2303.73	2203.06	1234.25	3145.41	3906.27	1.84065e-07	3.44765e-06
ENSMUSG00000015733	Capza2	2	yellow	250.87	153.969	306.891	267.106	330.379	307.107	125.629	346.184	418.6	0.00017653	0.00181689
ENSMUSG00000036564	Ndrg4	2	yellow	1599.86	1283.81	2490.76	2264.11	2632.22	1263.18	840.568	2527.01	3044.59	0.000103831	0.0011377
ENSMUSG00000016319	Slc25a5	2	yellow	339.887	183.936	542.272	575.215	578.121	177.93	76.0132	414.386	584.387	3.96237e-11	1.23907e-09
ENSMUSG00000002808	Epdr1	2	yellow	247.23	119.706	121.516	272.233	274.008	184.538	127.979	231.143	251.453	0.00120188	0.00955523
ENSMUSG00000024997	Prdx3	2	yellow	112.689	69.3758	130.882	151.321	152.876	120.176	21.9054	110.143	131.205	0.000954486	0.00782834
ENSMUSG00000020386	Sar1b	2	yellow	57.7709	49.5285	130.089	117.73	120.006	102.539	41.1164	89.0799	139.403	7.09374e-05	0.000811144
ENSMUSG00000070934	Rraga	2	yellow	218.486	119.16	249.372	338.109	284.748	270.647	60.9486	274.801	208.596	9.50768e-07	1.59761e-05
ENSMUSG00000025613	Cct8	2	yellow	178.491	125.444	283.62	332.275	278.193	300.394	145.048	264.684	226.143	0.000557791	0.00492276
ENSMUSG00000016534	Lamp2	2	yellow	83.9783	34.8081	63.0598	108.211	90.9577	46.3265	30.6124	65.4686	81.5178	0.000929849	0.00766732
ENSMUSG00000073639	Rab18	2	yellow	171.138	115.844	200.53	288.09	236.661	175.385	62.6767	152.445	157.461	0.00015893	0.00165662
ENSMUSG00000001127	Araf	2	yellow	446.135	269.516	441.933	700.017	555.288	549.546	228.04	237.822	270.996	0.00046884	0.00423435
ENSMUSG00000025825	Iscu	2	yellow	96.0622	62.7086	148.94	212.967	202.354	119.904	45.746	101.142	65.6041	1.17103e-06	1.94109e-05
ENSMUSG00000021477	Ctsl	2	yellow	128.854	65.1869	130.245	179.009	177.877	114.727	43.8799	109.185	90.8734	0.000404238	0.00372724
ENSMUSG00000032118	Fez1	2	yellow	245.074	137.88	271.458	243.878	410.55	214.247	141.108	198.38	296.935	0.000667551	0.00575776
ENSMUSG00000016559	H3f3b	2	yellow	285.659	165.177	328.054	415.68	432.282	312.768	180.22	210.95	276.877	0.00067298	0.00579656
ENSMUSG00000037747	Phyhipl	2	yellow	148.94	81.1786	281.955	239.486	269.835	247.296	89.0737	91.2547	185.309	3.84136e-10	1.05726e-08
ENSMUSG00000007850	Hnrnph1	2	yellow	217.301	121.836	329.751	231.34	308.887	297.935	105.797	137.795	235.719	0.000154111	0.00160944
ENSMUSG00000049536	Tceal1	2	yellow	72.2626	24.2131	50.0604	89.1034	102.622	100.338	45.1247	45.4904	54.4705	9.86811e-05	0.00108613
ENSMUSG00000024425	Ndfip1	2	yellow	177.16	53.7942	221.295	310.76	221.794	186.36	60.1893	210.102	153.541	1.42694e-06	2.30463e-05
ENSMUSG00000024127	Prepl	2	yellow	59.81	14.1184	57.3315	88.8042	53.8277	90.0931	34.4826	43.0967	52.8704	0.000859543	0.00716698
ENSMUSG00000078566	Bnip3	2	yellow	32.9258	24.9633	60.5	62.3533	58.237	37.6832	4.35347	46.3253	73.6308	0.00081507	0.00685534
ENSMUSG00000006818	Sod2	2	yellow	87.9317	55.4434	126.127	185.986	151.038	109.365	30.4743	101.976	154.559	3.96784e-05	0.000478528
ENSMUSG00000029247	Paics	2	yellow	75.4109	51.5246	121.469	156.951	160.839	113.039	60.7416	91.5106	146.16	0.000464137	0.00419704
ENSMUSG00000024966	Stip1	2	yellow	114.227	69.7746	151.472	236.603	226.131	176.787	146.014	190.263	148.177	0.000106794	0.00116664
ENSMUSG00000082229	Nap1l2	2	yellow	81.4148	107.389	221.487	264.06	261.815	177.1	139.035	189.687	166.734	0.00018482	0.00189249
ENSMUSG00000048279	Sacs	2	yellow	38.5784	25.4575	68.8368	68.8539	97.0687	50.0546	24.0477	65.1397	77.6961	0.000253573	0.00248562
ENSMUSG00000001089	Luzp1	2	yellow	50.5061	47.4041	120.773	96.1751	120.598	80.2919	52.6559	99.7143	61.2551	0.000945123	0.0077747
ENSMUSG00000021771	Vdac2	2	yellow	168.581	132.802	249.356	296.372	376.227	199.881	113.397	250.701	211.394	2.86601e-05	0.000358187
ENSMUSG00000000088	Cox5a	2	yellow	117.086	100.591	224.664	325.638	294.288	176.065	90.8017	250.616	157.69	9.45612e-06	0.000131693
ENSMUSG00000034566	Atp5h	2	yellow	264.478	243.475	349.234	467.371	475.936	343.857	179.944	436.126	351.283	0.00122936	0.00972813
ENSMUSG00000031231	Cox7b	2	yellow	425.035	452.124	660.785	691.096	819.091	440.5	228.73	646.289	421.436	3.4857e-05	0.000426683
ENSMUSG00000031633	Slc25a4	2	yellow	950.754	834.75	1351.58	1548.2	1809.6	1269.37	803.805	1562.21	1115.21	0.000134951	0.0014276
ENSMUSG00000000563	Atp5f1	2	yellow	342.361	276.837	476.567	612.192	600.625	399.498	297.902	527.56	374.183	0.00100781	0.00820158
ENSMUSG00000061904	Slc25a3	2	yellow	627.209	475.511	868.588	907.163	1129.37	536.699	318.839	835.791	698.426	8.81061e-05	0.000983488
ENSMUSG00000027406	Idh3b	2	yellow	218.685	168	404.909	460.803	493.267	312.722	272.403	430.61	366.637	4.3205e-08	8.91852e-07
ENSMUSG00000026664	Phyh	2	yellow	40.8924	19.6817	90.4788	163.791	177.536	77.3284	43.5347	99.6092	66.9977	1.24156e-12	4.62354e-11
ENSMUSG00000025781	Atp5c1	2	yellow	323.589	239.775	463.218	554.122	535.855	329.95	263.144	464.961	391.833	0.000130958	0.00138937
ENSMUSG00000096210	H1f0	2	yellow	35.9962	34.0821	48.6516	105.328	95.5512	51.603	66.8231	71.6747	43.7466	0.000783587	0.00662129
ENSMUSG00000022013	Dnajc15	2	yellow	55.8348	42.0368	103.696	112.032	148.146	80.3913	92.9439	136.732	76.7769	3.20043e-05	0.000394834
ENSMUSG00000041801	Phlda3	2	yellow	0.592211	2.65447	35.1303	60.2047	59.2653	29.8233	12.9914	27.0683	7.88905	2.14455e-12	7.78893e-11
ENSMUSG00000041231	Ublcp1	2	yellow	24.7057	16.3198	59.1816	98.555	75.0131	29.0502	23.9096	40.8394	22.9937	5.72357e-06	8.27422e-05
ENSMUSG00000062929	Cfl2	2	yellow	82.7984	54.7971	113.9	197.749	191.85	128.885	90.9397	105.176	72.0254	4.3429e-06	6.3957e-05
ENSMUSG00000062380	Tubb3	2	yellow	220.793	203.953	369.827	850.998	786.173	421.091	275.169	499.445	316.717	1.42417e-13	5.76098e-12
ENSMUSG00000028020	Glrb	2	yellow	163.382	153.965	261.474	358.522	378.411	251.003	204.682	288.384	223.503	4.10253e-05	0.000493153
ENSMUSG00000041220	Elovl6	2	yellow	61.9779	45.3987	81.2616	183.198	144.401	42.3472	30.4053	58.3139	52.341	9.9699e-08	1.93824e-06
ENSMUSG00000028383	Hsdl2	2	yellow	17.7252	14.5978	22.1756	43.0422	57.4031	17.5171	0	31.4729	20.5211	2.15082e-05	0.0002752
ENSMUSG00000037400	Atp11b	2	yellow	75.4528	38.1555	54.6512	118.533	116.119	62.6123	47.405	97.1652	41.4932	0.000587555	0.0051504
ENSMUSG00000029167	Ppargc1a	2	yellow	62.6681	43.7871	88.6628	135.967	97.9841	48.2002	54.591	100.882	22.0989	6.62949e-05	0.000762807
ENSMUSG00000027706	Sec62	2	yellow	314.669	198.447	325.752	461.102	432.086	331.176	235.019	359.324	239.462	0.00076102	0.00645535
ENSMUSG00000032324	Tspan3	2	yellow	715.451	491.592	854.551	1189.05	981.342	772.17	426.779	787.852	705.107	0.00060823	0.00531193
ENSMUSG00000032320	Rcn2	2	yellow	291.438	176.56	261.336	449.23	385.587	304.117	188.099	252.155	186.18	0.00108612	0.00875611
ENSMUSG00000025757	Hspa4l	2	yellow	175.696	134.527	258.09	400.721	399.3	221.613	208.691	339.046	246.972	1.11936e-06	1.86104e-05
ENSMUSG00000024948	Map4k2	2	yellow	39.7451	28.9991	84.511	135.899	134.435	67.2995	72.0739	76.9512	57.1622	9.36944e-07	1.57799e-05
ENSMUSG00000051223	Bzw1	2	yellow	70.6453	42.276	158.845	206.63	280.398	83.8133	45.4008	180.089	142.834	1.63924e-14	7.2133e-13
ENSMUSG00000020402	Vdac1	2	yellow	301.432	284.498	636.568	723.952	822.832	383.668	285.049	692.735	538.135	3.61182e-09	8.66444e-08
ENSMUSG00000033793	Atp6v1h	2	yellow	125.664	97.5295	262.681	241.594	336.185	140.822	95.7074	323.179	188.656	1.31752e-10	3.83699e-09
ENSMUSG00000022964	Tmem50b	2	yellow	91.0775	69.2247	149.381	248.23	248.877	86.025	93.6342	191.766	116.245	6.914e-09	1.59943e-07
ENSMUSG00000013593	Ndufs2	2	yellow	205.211	145.523	265.527	438.935	398.404	205.479	117.268	269.279	274.413	1.98471e-06	3.12089e-05
ENSMUSG00000050192	Eif5a2	2	yellow	20.8024	12.5978	28.7571	74.62	69.2554	25.6812	4.42251	62.5953	32.8079	1.22639e-07	2.35309e-06
ENSMUSG00000058793	Cds2	2	yellow	420.227	270.13	424.511	690.851	593.868	393.987	269.225	444.061	248.315	7.92302e-05	0.000894349
ENSMUSG00000034336	Ina	2	yellow	296.587	290.13	467.693	547.649	455.527	344.867	270.746	526.233	183.896	0.000585621	0.00513853
ENSMUSG00000027340	Slc23a2	2	yellow	61.1113	33.5173	91.5738	110.958	86.7966	99.7043	60.4654	109.4	53.5555	0.000752416	0.00639467
ENSMUSG00000025920	Stau2	2	yellow	103.317	78.4259	90.6337	190.841	163.946	127.893	121.483	169.565	140.487	0.00101136	0.00822441
ENSMUSG00000096847	Tmem151b	2	yellow	4.09862	1.61805	8.80263	28.6948	21.0538	9.15671	2.14222	25.1029	3.15562	2.00641e-05	0.000258524
ENSMUSG00000026179	Pnkd	2	yellow	96.6082	88.2478	142.108	224.731	242.308	101.176	108.561	267.792	116.611	2.35341e-08	5.04211e-07
ENSMUSG00000052852	Reep1	2	yellow	82.7541	107.004	159.585	255.071	192.765	157.953	119.134	247.048	134.274	0.000188973	0.00192875
ENSMUSG00000060240	Cend1	2	yellow	200.123	146.923	373.818	728.181	604.408	199.586	184.574	472.612	239.364	7.20526e-16	3.60197e-14
ENSMUSG00000020321	Mdh1	2	yellow	680.358	514.808	1078.67	1636.66	1603.85	794.165	495.537	1332.19	1035.15	2.16452e-11	7.01749e-10
ENSMUSG00000033615	Cplx1	2	yellow	127.882	144.162	465.621	1386.65	903.387	222.604	294.101	868.841	532.502	2.45938e-49	1.00406e-46
ENSMUSG00000025190	Got1	2	yellow	317.517	291.299	495.905	752.715	568.216	290.951	308.337	589.958	356.917	1.69452e-06	2.70314e-05
ENSMUSG00000042406	Atf4	2	yellow	109.047	78.98	140.069	277.836	208.553	132.721	125.768	218.417	136.224	1.57549e-05	0.000208859
ENSMUSG00000051412	Vamp7	2	yellow	25.2733	17.9633	64.7594	77.0679	78.8808	35.8942	34.7588	56.0196	40.5	0.000217549	0.002185
ENSMUSG00000021460	Auh	2	yellow	41.8946	31.6442	109.795	133.519	130.125	51.4298	54.1078	61.8477	63.4005	1.41953e-06	2.29772e-05
ENSMUSG00000038462	Uqcrfs1	2	yellow	139.865	117.742	236.851	373.372	340.501	145.543	178.562	209.282	175.372	7.28937e-08	1.46092e-06
ENSMUSG00000038412	Higd1a	2	yellow	134.214	106.288	222.029	371.563	345.516	121.199	139.932	192.268	150.216	1.55042e-08	3.39768e-07
ENSMUSG00000026986	Hnmt	2	yellow	24.3054	19.2907	34.7091	78.5775	96.1822	39.4172	23.7715	41.2545	40.9288	5.77048e-05	0.000672745
ENSMUSG00000025421	Hdhd2	2	yellow	75.5599	49.9455	125.606	148.941	158.517	85.9702	60.6725	86.2209	104.783	3.3891e-05	0.000416014
ENSMUSG00000018470	Kcnab3	2	yellow	3.3747	1.20437	14.213	50.3859	46.7017	0	6.4957	5.82325	13.081	1.4874e-10	4.29768e-09
ENSMUSG00000006800	Sulf2	2	yellow	35.5208	15.0908	32.3317	113.038	136.576	36.6143	40.9093	29.4489	45.5914	4.04103e-09	9.60005e-08
ENSMUSG00000025213	Kazald1	2	yellow	1.55062	0.622693	0.995361	13.9122	14.6832	0	0	3.20113	0	0.00119683	0.00953225
ENSMUSG00000031812	Map1lc3b	2	yellow	242.101	216.265	292.896	427.376	371.411	293.555	149.47	425.684	387.311	2.80294e-05	0.000350901
ENSMUSG00000025393	Atp5b	2	yellow	1016.52	909.542	1223.75	2105.42	1394.55	1181.89	985.959	1703.91	1553.16	0.000792044	0.00668507
ENSMUSG00000044252	Osbpl1a	2	yellow	99.7264	88.592	129.034	227.614	205.264	66.6889	69.7246	243.265	229.646	3.43653e-09	8.27094e-08
ENSMUSG00000049422	Chchd10	2	yellow	138.051	175.561	462.882	650.732	506.267	292.256	341.989	439.246	527.829	5.13383e-18	3.11792e-16
ENSMUSG00000042671	Rgs8	2	yellow	10.4653	1.17348	114.772	179.744	111.681	49.8141	39.1813	54.5063	172.395	1.84105e-38	4.66526e-36
ENSMUSG00000042743	Sgtb	2	yellow	9.61478	23.3797	42.2652	80.9574	55.443	29.627	19.4181	55.4406	77.9354	3.22444e-07	5.79348e-06
ENSMUSG00000043448	Gjc2	2	yellow	13.2457	1.49136	11.1793	28.1916	44.3147	1.84195	2.21125	3.39729	11.158	1.48396e-05	0.000197796
ENSMUSG00000032854	Ugt8a	2	yellow	82.3466	10.1631	52.9385	91.6193	220.311	38.2916	8.63792	18.1947	152.029	7.77356e-16	3.86853e-14
ENSMUSG00000036098	Myrf	2	yellow	13.0591	4.02266	6.54127	26.3149	41.4222	12.7308	2.21125	6.49794	29.6703	0.000872495	0.00726301
ENSMUSG00000030878	Cdr2	2	yellow	10.5572	2.01428	8.73488	17.6657	39.6656	9.10183	6.56473	4.80169	26.1769	0.000175414	0.00180709
ENSMUSG00000062078	Qk	2	yellow	282.673	147.072	193.474	338.803	544.935	331.048	136.893	165.333	438.703	1.46757e-11	4.88733e-10
ENSMUSG00000026255	Efhd1	2	yellow	17.9071	1.15621	6.87965	11.4643	60.0274	15.5548	0	5.82325	24.9294	7.91478e-08	1.57056e-06
ENSMUSG00000034000	Neu4	2	yellow	17.7896	7.2588	16.0203	11.0291	45.7337	2.31083	0	12.6178	25.2747	0.00123923	0.00979564
ENSMUSG00000027858	Tspan2	2	yellow	133.888	53.7528	84.6733	103.451	324.754	61.9151	60.8796	38.8872	144.094	2.57549e-11	8.27687e-10
ENSMUSG00000031775	Pllp	2	yellow	9.59344	2.21871	9.32411	30.6395	35.9399	16.8394	6.4957	12.6178	29.3251	0.000257737	0.00251642
ENSMUSG00000000149	Gna12	2	yellow	28.6548	17.3031	26.1168	71.737	103.898	43.5662	26.1899	23.7715	71.0853	1.67168e-06	2.6725e-05
ENSMUSG00000026418	Tnni1	2	yellow	0	0	0	7.20769	24.1582	7.42266	10.9872	4.90216	12.6299	2.18961e-06	3.41871e-05
ENSMUSG00000020774	Aspa	2	yellow	6.82033	1.72002	19.6912	24.003	158.38	35.8076	24.0477	13.3105	60.7849	3.16767e-20	2.35133e-18
ENSMUSG00000020231	Dip2a	2	yellow	24.9562	20.6065	32.9766	62.7205	110.721	43.3611	23.9096	38.0031	53.1352	3.57678e-05	0.000436621
ENSMUSG00000039904	Gpr37	2	yellow	19.1641	11.2481	21.208	97.6847	132.564	36.7347	17.4139	25.463	97.4442	3.91393e-14	1.67222e-12
ENSMUSG00000032060	Cryab	2	yellow	41.7444	22.4292	79.1233	218.937	414.58	119.29	61.1557	77.4836	263.287	7.86198e-28	1.0317e-25
ENSMUSG00000073680	Tmem88b	2	yellow	22.5881	4.9246	53.1219	78.1423	180.879	46.4133	23.9096	17.2366	127.948	1.29178e-18	8.27868e-17
ENSMUSG00000033006	Sox10	2	yellow	19.8807	6.09478	16.2038	51.7594	83.3517	30.6409	6.4957	18.0942	41.5262	1.13628e-07	2.18781e-06
ENSMUSG00000024597	Slc12a2	2	yellow	48.3216	40.5356	58.9784	121.252	213.91	83.6151	65.5092	28.5505	88.4486	9.99349e-09	2.25124e-07
ENSMUSG00000045664	Cdc42ep2	2	yellow	12.4379	3.76456	7.99037	26.3829	57.4646	5.36306	10.9872	12.6358	26.071	1.69155e-05	0.000222303
ENSMUSG00000022462	Slc38a2	2	yellow	79.9937	45.8674	122.933	141.23	207.469	87.713	89.4878	118.739	110.564	1.50026e-05	0.000199597
ENSMUSG00000027199	Gatm	2	yellow	79.5666	19.9786	88.0215	158.46	435.806	142.738	58.2542	71.5334	337.713	2.8894e-22	2.55822e-20
ENSMUSG00000022425	Enpp2	2	yellow	96.4158	31.451	109.198	197.246	569.494	118.962	52.3798	110.918	367.894	1.2684e-18	8.17636e-17
ENSMUSG00000033579	Fa2h	2	yellow	21.759	5.55753	24.445	38.7176	77.1423	28.199	10.7801	10.4562	73.6468	7.89376e-09	1.79965e-07
ENSMUSG00000036634	Mag	2	yellow	93.1843	5.67123	78.6095	274.11	428.688	110.648	80.988	54.6427	327.701	7.26906e-26	8.34655e-24
ENSMUSG00000031425	Plp1	2	yellow	1399.33	223.971	1102.34	3280.34	5891.33	1420.71	943.185	760.815	4958.62	4.16585e-22	3.64446e-20
ENSMUSG00000037625	Cldn11	2	yellow	129.962	12.1486	97.847	306.694	547.912	131.646	65.4402	56.6668	501.155	1.00493e-23	9.93486e-22
ENSMUSG00000015806	Qdpr	2	yellow	135.088	104.985	219.136	451.175	603.506	314.372	210.833	197.833	634.78	1.11275e-15	5.42739e-14
ENSMUSG00000027339	Rassf2	2	yellow	13.5369	3.30046	7.73952	32.5162	54.9538	22.4643	4.42251	13.9265	42.872	3.95894e-07	7.02728e-06
ENSMUSG00000037166	Ppp1r14a	2	yellow	1.78464	1.03994	11.9041	16.2921	45.4432	10.2572	2.21125	3.71191	28.9947	3.94372e-10	1.08138e-08
ENSMUSG00000024810	Il33	2	yellow	15.6278	25.0119	56.7573	66.542	202.745	82.8649	44.087	23.0826	138.855	6.54882e-14	2.73438e-12
ENSMUSG00000057134	Ado	2	yellow	56.3458	31.9827	59.4442	68.5547	155.81	32.5039	8.77598	83.6944	108.92	6.12769e-10	1.64545e-08
ENSMUSG00000027562	Car2	2	yellow	54.952	60.9263	117.217	195.505	369.17	128.21	56.181	208.524	335.956	9.07237e-21	6.94477e-19
ENSMUSG00000024516	Sec11c	2	yellow	113.727	110.45	137.573	194.73	260.508	123.039	121.552	190.864	217.904	0.000317932	0.00301988
ENSMUSG00000037071	Scd1	2	yellow	79.3995	39.3857	72.8611	183.225	203.444	147.869	106.28	129.086	215.065	4.85459e-06	7.1018e-05
ENSMUSG00000025203	Scd2	2	yellow	954.413	743.367	876.274	1463.45	1938.22	1335.11	966.75	984.167	1736.78	0.00014613	0.00153409
ENSMUSG00000074657	Kif5a	2	yellow	345.673	337.53	400.847	549.05	970.094	548.527	447.51	716.254	859.185	1.22135e-06	2.0139e-05
ENSMUSG00000028412	Slc44a1	2	yellow	48.4517	25.8452	60.678	124.163	114.353	50.7835	36.97	11.8606	103.993	1.59764e-06	2.55971e-05
ENSMUSG00000032349	Elovl5	2	yellow	109.336	97.8325	126.473	134.458	204.924	76.9656	39.1813	78.5866	146.266	2.62742e-05	0.000330429
ENSMUSG00000019970	Sgk1	2	yellow	85.1627	64.5655	79.8729	35.9705	175.347	53.7811	21.9054	63.1013	166.391	2.93702e-08	6.21397e-07
ENSMUSG00000024593	Megf10	2	yellow	17.7339	16.9364	21.1806	38.2144	75.5203	4.94906	0	19.1338	60.1168	1.41985e-08	3.13333e-07
ENSMUSG00000043456	Zfp536	2	yellow	9.24781	1.48099	15.6819	22.4255	47.2348	1.15541	0	18.1444	27.4169	2.3943e-08	5.12473e-07
ENSMUSG00000024330	Col11a2	2	yellow	9.42821	8.50822	14.639	29.6332	36.7931	9.31948	0	6.08763	38.577	3.82483e-05	0.000463054
ENSMUSG00000023913	Pla2g7	2	yellow	42.8301	78.4091	112.592	101.805	184.051	52.5602	43.5347	75.7921	83.2513	7.9782e-07	1.36241e-05
ENSMUSG00000022377	Asap1	2	yellow	60.1245	38.9888	79.2629	86.7235	136.914	18.8902	10.9872	119.565	49.952	1.42717e-09	3.6416e-08
ENSMUSG00000050121	Opalin	2	yellow	19.14	1.39524	14.9378	70.4994	84.0437	37.8478	26.0518	14.5008	66.7435	1.05492e-12	3.98917e-11
ENSMUSG00000027215	Cd82	2	yellow	10.0263	2.11405	15.8855	40.2271	54.7848	13.8988	15.3407	2.83627	32.4733	9.86607e-08	1.92144e-06
ENSMUSG00000048537	Phldb1	2	yellow	40.4091	12.0567	29.1028	122.558	175.888	78.7334	59.1516	24.4462	85.1447	2.99628e-17	1.69374e-15
ENSMUSG00000015090	Ptgds	2	yellow	118.929	22.3102	183.505	459.701	1194.14	552.388	311.722	166.841	447.613	2.0178e-26	2.43085e-24
ENSMUSG00000034235	Usp54	2	yellow	33.9449	16.9117	49.8773	58.8311	102.543	41.3122	30.8885	11.765	63.1538	3.20902e-07	5.77519e-06
ENSMUSG00000053475	Tnfaip6	2	yellow	7.96	1.29912	3.50757	14.8506	41.104	9.15671	4.28444	3.34705	24.922	3.26668e-05	0.000402106
ENSMUSG00000046160	Olig1	2	yellow	102.483	41.9852	75.2499	182.831	368.698	99.9891	74.2162	54.821	182.39	3.03821e-15	1.41012e-13
ENSMUSG00000076439	Mog	2	yellow	36.575	1.20437	35.8752	102.145	238.604	59.5707	4.35347	25.2716	141.27	4.60396e-25	4.95117e-23
ENSMUSG00000020486	2021-09-04	2	yellow	51.7492	16.475	128.519	272.505	513.75	129.39	37.0391	81.406	263.94	1.44801e-31	2.3823e-29
ENSMUSG00000026830	Ermn	2	yellow	16.4672	3.32425	31.0815	61.415	181.911	55.7896	39.1813	18.4723	95.6101	6.43704e-16	3.23259e-14
ENSMUSG00000078771	Evi2a	2	yellow	16.4733	1.75159	13.8069	22.0583	71.1177	21.8876	4.28444	13.8715	34.2628	2.14047e-08	4.62181e-07
ENSMUSG00000075415	Fnbp1	2	yellow	59.5972	36.9004	83.0776	135.6	255.391	102.332	45.4699	66.3384	132.821	9.45775e-11	2.8141e-09
ENSMUSG00000030849	Fgfr2	2	yellow	17.3262	12.2342	25.7989	69.3571	94.4069	33.9319	12.9914	13.3153	38.8904	3.23641e-07	5.81026e-06
ENSMUSG00000022500	Litaf	2	yellow	13.5061	9.34637	16.0485	76.5648	74.0107	32.2103	17.3449	11.8152	54.5573	7.70855e-09	1.76568e-07
ENSMUSG00000030616	Sytl2	2	yellow	6.56437	1.90209	12.8317	24.8733	39.9681	20.1871	28.194	16.6121	27.402	1.95319e-05	0.000252255
ENSMUSG00000024044	Epb41l3	2	yellow	67.1429	96.4835	160.939	198.756	273.075	174.258	159.074	95.5096	166.756	7.43265e-08	1.48693e-06
ENSMUSG00000036503	Rnf13	2	yellow	145.494	90.9237	137.911	211.43	261.346	101.796	39.3193	111.392	232.461	1.10182e-05	0.000150874
ENSMUSG00000015714	Cers2	2	yellow	68.8582	42.9358	45.7332	79.951	146.831	42.3703	30.2672	37.1143	91.9959	3.06871e-05	0.000380392
ENSMUSG00000015341	Golga7	2	yellow	60.1529	27.4809	64.1581	107.707	136.21	47.0362	14.9955	61.8238	73.1755	3.63232e-05	0.000442421
ENSMUSG00000060716	Plekhh1	2	yellow	0.892321	0	7.08254	14.4154	11.676	7.5873	0	0	25.479	3.00551e-06	4.56332e-05
ENSMUSG00000020099	Unc5b	2	yellow	10.9757	1.49136	10.7732	19.6784	40.1728	9.48412	10.9182	5.98716	34.0383	1.67453e-05	0.000220926
ENSMUSG00000004035	Gstm7	2	yellow	7.75132	5.2465	23.3141	51.2562	32.3125	27.8399	34.7588	0.8254	33.2473	8.66092e-07	1.4665e-05
ENSMUSG00000039601	Rcan2	2	yellow	115.247	112.603	188.087	297.678	301.607	202.636	95.5693	51.6616	335.38	2.51893e-13	9.9699e-12
ENSMUSG00000028691	Prdx1	2	yellow	163.625	132.584	194.645	190.202	320.793	259.469	133.023	143.86	358.554	1.04163e-05	0.000143883
ENSMUSG00000045087	S1pr5	2	yellow	14.9965	0.578104	5.47816	31.5779	26.2885	15.3816	6.4957	13.3153	26.0562	0.000452354	0.00410057
ENSMUSG00000038526	Car14	2	yellow	4.93655	0	0	10.526	23.4668	15.4788	0	2.4762	15.4403	3.30765e-06	4.97751e-05
ENSMUSG00000027375	Mal	2	yellow	137.941	12.3252	93.3045	214.381	479.313	167.213	122.173	61.0545	453.896	3.71708e-24	3.79384e-22
ENSMUSG00000006782	Cnp	2	yellow	210.909	45.7258	171.477	502.866	697.205	304.185	152.717	132.355	613.306	6.51324e-24	6.49733e-22
ENSMUSG00000031385	Plxnb3	2	yellow	22.6696	3.70353	20.5035	27.3212	59.124	11.2605	2.14222	4.80169	37.5594	4.32918e-07	7.66595e-06
ENSMUSG00000050854	Tmem125	2	yellow	2.53784	0	6.87965	19.6104	23.4668	5.78772	0	11.0173	23.3368	9.10181e-07	1.53526e-05
ENSMUSG00000020411	Nipal4	2	yellow	0.822759	0	3.0337	21.0519	7.78965	2.31083	2.14222	0	11.8336	0.000564734	0.0049721
ENSMUSG00000005716	Pvalb	2	yellow	12.4352	5.33176	14.4837	41.2334	48.5289	0	0	22.3121	22.8782	1.99833e-07	3.7146e-06
ENSMUSG00000027712	Anxa5	2	yellow	33.8794	20.0896	39.7812	68.1875	67.2325	30.9132	6.56473	12.0293	85.0314	4.90699e-06	7.1642e-05
ENSMUSG00000011884	Gltp	2	yellow	15.728	20.0035	33.9445	39.7919	55.3355	28.2963	0	27.0361	58.5071	7.34239e-05	0.000836539
ENSMUSG00000001018	Snapin	2	yellow	41.7547	39.3942	60.6505	87.1587	93.8659	102.408	21.9054	33.5891	68.3139	0.00120016	0.00954841
ENSMUSG00000050063	Klk6	2	yellow	0	0	10.9563	5.76615	24.2651	0	0	0	30.0081	3.96057e-09	9.4358e-08
ENSMUSG00000017390	Aldoc	2	yellow	475.797	466.553	759.869	986.312	1144.91	816.557	550.057	527.043	1313.51	1.5181e-09	3.85133e-08
ENSMUSG00000032766	Gng11	2	yellow	16.5226	12.9534	21.7497	48.3052	107.848	28.1335	13.0604	17.7521	105.432	9.77755e-14	4.01407e-12
ENSMUSG00000005125	Ndrg1	2	yellow	22.7978	8.32685	26.706	55.5808	141.129	59.7228	21.6293	24.7979	132.368	2.19338e-15	1.04439e-13
ENSMUSG00000004894	Hapln2	2	yellow	0.892321	0.902884	12.8793	24.003	71.0917	5.63559	4.28444	5.77301	54.1285	1.04242e-16	5.60518e-15
ENSMUSG00000036777	Anln	2	yellow	5.71212	1.03994	3.0337	9.58759	42.9753	6.47425	0	1.6508	56.8256	4.94605e-13	1.91973e-11
ENSMUSG00000022548	Apod	2	yellow	109.929	26.7728	58.1192	217.659	586.648	159.809	34.6207	66.3671	661.228	7.6806e-26	8.72817e-24
ENSMUSG00000091712	Sec14l5	2	yellow	6.58207	7.17984	16.7729	35.9025	48.6895	9.69112	10.8492	0.8254	59.3279	2.82764e-07	5.13071e-06
ENSMUSG00000060675	Pla2g16	2	yellow	26.1741	26.0857	35.2383	66.542	88.0448	21.8327	21.9054	18.7007	94.5279	1.68365e-07	3.17245e-06
ENSMUSG00000044734	Serpinb1a	2	yellow	0.822759	3.5092	7.58424	18.1688	29.7112	2.31083	2.21125	4.12222	25.479	0.000115753	0.00124787
ENSMUSG00000052609	Plekhg3	2	yellow	12.0283	2.19184	7.46888	21.0519	21.5405	9.73349	8.70695	10.7206	35.8629	0.0002794	0.00270754
ENSMUSG00000035772	Mrps2	2	yellow	48.2104	20.6084	60.2843	18.672	75.0119	38.6739	10.7801	45.3408	38.8851	0.000847128	0.00707416
ENSMUSG00000022337	Emc2	2	yellow	84.7317	53.638	150.342	58.3959	151.319	93.2636	41.3925	118.981	108.449	0.000353709	0.00331401
ENSMUSG00000031137	Fgf13	2	yellow	103.332	96.8751	172.003	29.198	184.198	124.023	111.186	150.838	158.833	5.67307e-05	0.000662791
ENSMUSG00000029776	Hibadh	2	yellow	77.9683	50.4356	71.1253	59.4703	107.215	73.6109	12.9224	32.65	89.8876	0.000498439	0.00446872
ENSMUSG00000024048	Myl12a	2	yellow	35.385	28.1663	11.1995	12.4707	38.3963	34.2273	0	29.3532	43.394	0.000924377	0.00763824
ENSMUSG00000042688	Mapk6	2	yellow	21.08	8.51346	25.5279	30.2043	101.93	70.3711	11.0563	48.4821	51.8623	5.46055e-10	1.4771e-08
ENSMUSG00000022634	Yaf2	2	yellow	59.7874	33.4046	102.096	87.1587	128.812	102.56	47.6811	121.735	100.495	1.69216e-05	0.000222303
ENSMUSG00000039159	Ube2h	2	yellow	61.3743	40.5076	57.976	92.8569	133.382	83.1798	23.8406	69.3253	80.1633	0.000361041	0.00337554
ENSMUSG00000058076	Sdhc	2	yellow	76.3349	64.3861	71.3483	150.314	168.788	117.004	67.4443	87.3837	134.301	0.000172578	0.00178037
ENSMUSG00000026821	Ralgds	2	yellow	32.7353	17.1167	27.6537	68.3507	96.8917	69.6844	32.4094	31.8246	57.8378	2.52305e-05	0.000318392
ENSMUSG00000054967	Zfp647	2	yellow	0	0	0	1.44154	13.2013	11.7401	2.14222	0	0.788905	4.11727e-05	0.000494656
ENSMUSG00000003411	Rab3b	2	yellow	13.9924	4.97654	20.9572	42.2398	111.999	83.017	25.7757	56.8377	25.5849	8.7301e-11	2.615e-09
ENSMUSG00000014402	Tsg101	2	yellow	65.3378	37.4507	69.1953	90.9801	154.461	105.885	52.4488	84.2328	86.6208	0.000113975	0.0012325
ENSMUSG00000031696	Vps35	2	yellow	130.553	81.0003	151.122	104.321	217.145	155.517	91.492	188.133	189.877	0.00022444	0.00224399
ENSMUSG00000021876	Rnase4	2	yellow	10.3821	4.43717	8.66714	1.44154	37.3873	15.1408	0	7.78867	15.4403	0.00045827	0.00414908
ENSMUSG00000037013	Ss18	2	yellow	23.0272	4.5365	10.7055	13.9122	44.9716	26.8808	4.42251	15.7233	24.2337	0.000550344	0.00487265
ENSMUSG00000026509	Capn2	2	yellow	46.7821	27.2422	52.6122	32.0131	96.3224	76.3126	21.9054	29.6402	64.9507	0.000806471	0.00679383
ENSMUSG00000074892	B3galt5	2	yellow	28.389	30.9093	35.0951	55.5129	87.0146	62.4775	65.4402	17.7976	78.0116	0.000256031	0.00250403
ENSMUSG00000019853	Hebp2	2	yellow	2.08535	0.74568	4.02906	2.88308	20.4403	12.3062	2.14222	7.07694	15.7802	0.00122589	0.00970757
ENSMUSG00000022604	Cep97	2	yellow	16.9342	26.9953	20.9975	3.82144	58.5462	20.4279	12.9914	12.1753	48.2556	8.28563e-05	0.00093149
ENSMUSG00000029821	Gsdme	2	yellow	44.6702	29.8352	82.9264	40.1591	126.515	53.7388	37.2461	56.7768	96.185	2.96633e-05	0.00036905
ENSMUSG00000028072	Ntrk1	2	yellow	0	0	0	0	10.9925	0	0	0	8.68006	0.000226305	0.00225675
ENSMUSG00000076441	Ass1	2	yellow	7.242	4.41851	19.21	29.7691	44.4131	19.5767	32.8927	13.3475	35.7315	4.648e-05	0.000553591
ENSMUSG00000030342	Cd9	2	yellow	30.4858	28.4352	23.74	59.1983	97.4214	34.8928	10.7111	10.5747	64.9412	0.000184726	0.00189241
ENSMUSG00000027276	Jag1	2	yellow	3.2657	4.92718	1.51685	17.1625	24.3267	3.05224	2.21125	0.8254	20.5136	0.00016028	0.00166836
ENSMUSG00000060703	Cd302	2	yellow	24.6035	27.3634	31.2965	28.6948	89.2706	29.6038	6.56473	18.5727	67.8543	1.74979e-05	0.000228801
ENSMUSG00000048163	Selplg	2	yellow	12.8062	13.1437	25.9816	18.672	49.8332	7.20501	4.28444	9.84978	29.5315	0.0011644	0.00929752
ENSMUSG00000074794	Arrdc3	2	yellow	13.6465	25.329	48.9493	41.2334	73.7987	26.7817	10.8492	23.7165	33.9271	0.000321575	0.00304922
ENSMUSG00000055373	Fut9	2	yellow	106.192	133.131	265.981	246.218	343.596	168.983	162.738	186.012	211.473	0.00024033	0.00237699
ENSMUSG00000056515	Rab31	2	yellow	28.2096	14.2897	33.0367	80.019	89.5176	51.7215	11.0563	32.9466	69.5634	1.76824e-07	3.31767e-06
ENSMUSG00000001687	Ubl3	2	yellow	158.949	99.3314	228.908	307.265	456.693	171.963	123.901	195.265	370.261	6.85465e-10	1.8273e-08
ENSMUSG00000036745	Ttll7	2	yellow	120.482	119.207	227.354	208.112	338.662	190.135	132.125	211.054	239.691	0.000210482	0.00212145
ENSMUSG00000038642	Ctss	2	yellow	34.5848	26.3814	63.6362	60.8438	140.877	65.3776	17.2068	36.3715	88.7184	4.38487e-07	7.7459e-06
ENSMUSG00000032908	Sgpp2	2	yellow	9.52463	2.61725	21.1403	35.4673	44.6963	20.1535	8.63792	1.6508	28.6293	1.18078e-06	1.95286e-05
ENSMUSG00000039197	Adk	2	yellow	48.1309	25.5463	75.7966	81.8957	99.7485	44.058	45.3318	34.2326	66.2987	0.000734927	0.0062702
ENSMUSG00000030002	Dusp11	2	yellow	74.9245	50.647	85.1482	67.5483	152.262	63.3854	41.4616	46.6722	76.4539	0.000863275	0.00719537
ENSMUSG00000044340	Phlpp1	2	yellow	61.7544	28.3622	51.8607	58.3959	130.048	61.3788	21.6983	51.9106	61.2233	0.000530945	0.00471984
ENSMUSG00000021703	Serinc5	2	yellow	34	20.1458	40.3704	26.8861	92.8194	40.3973	12.9914	10.9348	50.3904	6.14281e-05	0.000711636
ENSMUSG00000028776	Tinagl1	2	yellow	15.1128	2.22687	0	11.0291	6.92857	6.93248	0	0	16.2292	0.000478334	0.00431479
ENSMUSG00000017754	Pltp	2	yellow	55.5253	30.86	17.4221	30.0003	13.2641	30.3788	17.4139	6.0374	55.2456	0.000723438	0.00618894
ENSMUSG00000034903	Cobll1	2	yellow	13.6082	2.34272	2.51221	10.9611	20.2199	5.57006	6.4957	0	18.2581	0.000950649	0.0078085
ENSMUSG00000064373	Selenop	2	yellow	116.633	65.1562	64.0833	194.458	174.391	114.135	58.2542	54.8796	132.671	0.000343857	0.0032327
ENSMUSG00000052133	Sema5b	2	yellow	28.378	3.28917	24.1663	39.2207	15.2689	13.6918	6.56473	1.6508	30.671	8.15954e-06	0.000115163
ENSMUSG00000029455	Aldh2	2	yellow	41.8385	26.4641	28.5341	79.3119	59.4779	59.7228	28.125	27.8937	78.934	0.000938189	0.00772342
ENSMUSG00000067818	Myl9	2	yellow	9.17555	8.0805	12.7639	21.4871	66.4204	12.2407	28.2631	31.041	159.396	2.1904e-10	6.20076e-09
ENSMUSG00000028464	Tpm2	2	yellow	1.78194	1.03994	0	5.26298	33.9514	3.46624	2.14222	6.6032	76.3216	2.16954e-13	8.61797e-12
ENSMUSG00000035783	Acta2	2	yellow	2.32593	5.22483	0	0	43.4337	6.10447	0	10.7302	229.571	6.8114e-19	4.52302e-17
ENSMUSG00000030218	Mgp	2	yellow	18.9947	6.95036	5.22731	8.58124	48.2596	1.84195	0	25.1125	82.0461	7.8016e-06	0.000110607
ENSMUSG00000021186	Fbln5	2	yellow	1.71508	1.12532	0	0	14.7532	3.79365	0	2.4762	26.6057	3.60789e-05	0.000439931
ENSMUSG00000022836	Mylk	2	yellow	2.6047	3.66259	2.78285	4.7598	30.6774	12.5025	15.0646	36.3296	46.6587	2.42331e-06	3.76758e-05
ENSMUSG00000053279	Aldh1a1	2	yellow	5.6612	4.49811	5.5459	14.8506	18.8443	10.9331	2.14222	47.3697	122.203	1.97748e-16	1.03799e-14
ENSMUSG00000030048	Gkn3	2	yellow	7.51253	1.24436	0	7.1397	0	0	0	7.4286	28.4006	9.4396e-05	0.00104523
ENSMUSG00000079018	Ly6c1	2	yellow	68.2123	39.1439	47.9463	43.0422	82.1887	47.0448	6.42666	46.3756	191.082	1.10186e-06	1.83471e-05
ENSMUSG00000025492	Ifitm3	2	yellow	14.8743	9.57983	7.40114	2.3799	35.5661	27.6433	2.21125	9.53516	76.329	2.51263e-06	3.88999e-05
ENSMUSG00000027800	Tm4sf1	2	yellow	19.836	9.621	4.55054	5.76615	26.704	26.433	0	17.4877	63.1421	0.000154687	0.00161469
ENSMUSG00000075602	Ly6a	2	yellow	28.3103	65.6682	7.33339	29.6332	85.7755	56.9554	2.14222	44.3647	186.596	2.39844e-12	8.66044e-11
ENSMUSG00000070423	Olfr558	2	yellow	0	0	0	0	6.75163	0	0	0	10.2558	0.00123461	0.00976616
ENSMUSG00000029304	Spp1	2	yellow	0	0	1.51685	0	12.7134	11.9894	0	2.4762	14.2003	0.000110201	0.00119621
ENSMUSG00000020717	Pecam1	2	yellow	1.59884	11.7321	5.5459	24.3022	8.61451	14.3128	15.2026	2.4762	36.763	0.000738833	0.00629379
ENSMUSG00000021379	Id4	3	green	241.074	170.181	161.489	183.538	138.136	228.752	56.319	55.053	405.902	3.85013e-10	1.05835e-08
ENSMUSG00000016386	Mpped2	3	green	41.0779	53.6449	38.7653	70.2954	75.4847	33.5283	10.8492	9.84978	89.4482	2.5067e-06	3.88353e-05
ENSMUSG00000026249	Serpine2	3	green	245.869	236.73	247.748	213.701	290.012	293.617	169.509	75.0624	373.668	2.38355e-07	4.37169e-06
ENSMUSG00000027200	Sema6d	3	green	50.953	64.5496	34.6967	107.639	87.2821	53.7598	17.2758	25.1305	83.1975	0.000869519	0.00724467
ENSMUSG00000073940	Hbb-bt	3	green	0	5.75293	17.6247	7.1397	0	23.8497	0	0	5.64307	0.000185143	0.00189455
ENSMUSG00000052305	Hbb-bs	3	green	0	39.0174	125.216	99.9558	14.3378	182.055	0	15.7497	162.734	6.62194e-11	2.00808e-09
ENSMUSG00000069919	Hba-a1	3	green	0	46.9241	36.0895	30.9387	3.58445	65.2482	0	7.99803	69.335	1.02075e-07	1.98269e-06
ENSMUSG00000069917	Hba-a2	3	green	0	12.3276	16.0203	11.8995	2.68834	21.7458	0	0	23.9383	0.000479321	0.00432016
ENSMUSG00000060962	Dmkn	3	green	3.8673	15.4305	0.927616	1.44154	0	0	0	0	39.7313	7.44323e-11	2.24478e-09
ENSMUSG00000030043	Tacr1	3	green	19.3191	46.2243	11.9239	11.0291	15.8535	36.8088	28.056	11.1992	119.411	1.61896e-07	3.06103e-06
ENSMUSG00000040848	Sft2d2	3	green	33.4325	36.785	13.2579	12.4027	9.85663	21.277	10.7111	4.02653	67.7402	0.000159648	0.00166333
ENSMUSG00000033350	Chst2	3	green	99.2971	88.8983	40.4378	27.2532	85.7314	107.636	84.0989	117.228	179.976	1.44026e-05	0.00019267
ENSMUSG00000046607	Hrk	3	green	51.3183	33.7836	42.9698	0	8.85423	21.4736	34.8278	10.4288	118.387	7.66449e-11	2.30835e-09
ENSMUSG00000028617	Lrrc42	3	green	34.8905	45.6738	23.0083	30.5715	9.33368	20.0456	10.9872	20.1553	76.1883	0.000373801	0.00347714
ENSMUSG00000038805	Six3	3	green	89.4202	70.6293	71.1384	14.8506	17.3715	97.5986	13.0604	0	146.025	4.96166e-22	4.30649e-20
ENSMUSG00000038677	Scube3	3	green	33.4547	19.3691	20.4756	7.1397	7.23108	2.10382	6.42666	1.6508	41.6341	3.53699e-05	0.000432243
ENSMUSG00000022790	Igsf11	3	green	34.5742	51.7373	55.8018	12.9059	34.3523	15.5761	26.1208	4.633	82.6075	8.13633e-07	1.38406e-05
ENSMUSG00000029819	Npy	3	green	5.51831	269.672	41.5402	69.5203	53.2703	78.1606	482.966	69.2044	644.707	7.48672e-08	1.49369e-06
ENSMUSG00000020520	Galnt10	3	green	38.6311	37.7117	7.21803	8.58124	14.6826	14.6402	11.0563	1.55033	40.3159	5.46928e-05	0.00064136
ENSMUSG00000033767	Tmem131l	3	green	22.4673	25.1595	6.54127	0	26.669	19.467	19.4181	2.4762	33.5132	6.79023e-05	0.000778862
ENSMUSG00000059303	Olfr836	3	green	0	0	0	0	0	0	0	0	31.6305	0.000151593	0.00158465
ENSMUSG00000038528	Mfsd4b5	3	green	0	0	0	0	0	0	0	0	28.4674	0.000323515	0.0030663
ENSMUSG00000064052	Gm5089	3	green	0	0	0	0	0	0	0	0	31.6305	0.000151593	0.00158465
ENSMUSG00000115267	Vmn1r76	3	green	0	0	0.927616	0	0	0	0	0	28.4674	0.000578276	0.00508118
ENSMUSG00000061701	Fbxw20	3	green	0	0.626265	0	0	0	0	0	0	29.2563	0.00029203	0.00281017
ENSMUSG00000048411	Gm597	3	green	0	1.24436	0	0	0	0	0	0	50.6088	1.93089e-05	0.000249668
ENSMUSG00000049235	Gm7324	3	green	0	0.74568	0	0	0	0	0	0	26.5444	0.000606177	0.00529888
ENSMUSG00000047534	Mis18bp1	3	green	0	0	0	0	2.89243	2.84524	0	0	29.7074	0.000566641	0.00498689
ENSMUSG00000039232	Stx11	3	green	1.89895	0	0	0	0	0	0	4.85192	28.4674	0.000923941	0.0076375
ENSMUSG00000073949	Olfr606	3	green	2.98628	0	0	0	0	0	0	0	34.7935	0.000534022	0.00473785
ENSMUSG00000027360	Hdc	3	green	10.2702	4.60731	1.99072	0	0	0	0	0	56.9349	1.32064e-05	0.000177746
ENSMUSG00000037627	Rgs22	3	green	0	0	0	0	0	0.948412	2.21125	0	20.3242	0.000430838	0.00392745
ENSMUSG00000033446	Lpar6	3	green	1.48453	4.11797	6.69655	0	0	4.94906	0	2.42596	56.794	3.7908e-07	6.73424e-06
ENSMUSG00000037922	Bank1	3	green	1.48453	1.49136	0	2.88308	0	0	6.63376	0	24.6139	0.00122357	0.00969271
ENSMUSG00000006519	Cyba	3	green	13.742	2.44873	4.88893	5.26298	9.0233	7.94642	10.7801	8.65952	45.7196	0.00122746	0.00971658
ENSMUSG00000020758	Itgb4	3	green	1.78464	1.86706	0	21.1199	9.20024	0.948412	2.14222	5.72756	48.2198	1.04304e-05	0.000143944
ENSMUSG00000018415	Gid4	3	green	16.0675	14.7009	20.3204	46.3604	21.7808	15.4133	19.6252	27.8531	107.24	0.000148779	0.00155744
ENSMUSG00000038775	Vill	3	green	8.64527	1.03994	0.927616	0	0	12.2071	45.677	4.9524	45.0716	1.32526e-05	0.000178259
ENSMUSG00000030823	9130019O22Rik	3	green	2.78858	6.22441	0	17.2305	0.896112	0	0	4.43683	20.9998	0.000540604	0.00479026
ENSMUSG00000021179	Nrde2	3	green	14.6016	26.3336	24.3692	63.5229	3.54882	12.8406	19.4181	20.1278	93.2436	1.25585e-06	2.06308e-05
ENSMUSG00000038173	Enpp6	3	green	27.6003	4.13199	5.3628	31.4419	18.7821	1.15541	0	3.92605	45.8456	5.5267e-05	0.000647061
ENSMUSG00000037031	Tspan15	3	green	20.0897	4.33967	20.9099	42.403	43.3056	16.2626	8.56889	4.99785	71.2559	2.28824e-05	0.000290424
ENSMUSG00000020422	Tns3	3	green	41.4773	22.0851	19.9142	37.7792	60.2671	39.4489	10.8492	24.8745	111.776	0.000935516	0.00771005
ENSMUSG00000037754	Ppp1r16b	3	green	73.6222	71.6085	60.8263	76.6328	107.165	48.365	48.2334	55.089	441.649	4.69397e-20	3.41529e-18
ENSMUSG00000010797	Wnt2	3	green	1.00663	0	1.51685	0	0	0	0	1.55033	30.6932	1.36703e-06	2.22417e-05
ENSMUSG00000021124	Vti1b	3	green	235.02	295.704	253.333	244.477	284.19	265.352	276.066	338.998	614.231	0.000231143	0.0022985
ENSMUSG00000017734	Dbndd2	3	green	76.1441	108.12	97.9473	62.0814	117.752	112.529	128.462	65.227	295.013	2.8093e-06	4.28311e-05
ENSMUSG00000045318	Adra2c	3	green	2.49116	6.4027	11.6532	2.3799	18.5695	17.3083	21.5603	14.0222	47.9528	9.35964e-05	0.00103846
ENSMUSG00000074736	Syndig1	3	green	16.9545	12.4319	46.3419	23.3638	12.8553	19.8386	6.4957	56.1619	107.537	6.52712e-10	1.74209e-08
ENSMUSG00000030220	Arhgdib	3	green	6.1572	6.22773	5.88429	1.44154	13.0238	16.4483	2.14222	30.5937	69.5021	9.51609e-08	1.86151e-06
ENSMUSG00000038375	Trp53inp2	3	green	52.8549	36.6885	65.1531	114.711	116.072	55.2213	39.1813	138.151	334.318	9.63866e-14	3.96444e-12
ENSMUSG00000020912	Krt12	3	green	0.892321	0	2.44446	0	0	0	0	6.33403	21.0982	2.88933e-05	0.000360691
ENSMUSG00000049044	Rapgef4	3	green	82.9013	77.5674	151.01	77.4351	96.6237	100.925	97.9877	207.712	427.776	2.16907e-13	8.61797e-12
ENSMUSG00000051617	Krt9	3	green	2.96906	1.87063	3.71046	0	0	0.948412	2.14222	2.37573	34.8792	0.000678834	0.00583909
ENSMUSG00000038400	Pmepa1	3	green	24.5882	55.6505	90.0566	25.8117	52.556	29.4093	28.3321	94.9258	223.02	1.91439e-11	6.27696e-10
ENSMUSG00000038388	Mpp6	3	green	17.6724	13.1339	36.2458	40.5263	27.4238	8.57807	21.7674	35.8786	77.0831	0.000210669	0.0021217
ENSMUSG00000040640	Erc2	3	green	156.716	132.793	196.902	94.5976	123.721	150.41	159.074	238.985	328.322	0.000488335	0.00439242
ENSMUSG00000091405	Hist2h4	3	green	0	5.7646	2.91834	0	0	0	0	10.6022	22.1212	0.000110467	0.0011985
ENSMUSG00000058070	Eml1	3	green	17.1262	8.39241	27.4032	52.4938	11.9236	33.0191	30.3363	32.7049	82.4624	1.8512e-05	0.000240635
ENSMUSG00000019124	Scrn1	3	green	183.695	200.105	214.033	368.871	253.245	306.55	446.611	338.325	432.074	1.69303e-05	0.000222303
ENSMUSG00000041920	Slc16a6	3	green	0.822759	4.5385	11.1317	1.44154	2.65271	12.5364	0	8.44538	26.3961	0.000826582	0.00692883
ENSMUSG00000070462	Tlnrd1	3	green	19.733	24.8318	16.9483	10.0908	23.1987	31.7183	30.5434	9.54836	91.1669	0.000777346	0.00657864
ENSMUSG00000035258	Abi3bp	3	green	7.43127	10.1326	6.06739	2.88308	0.896112	2.10382	13.0604	0.775163	50.3142	0.00010285	0.00112751
ENSMUSG00000026970	Rbms1	3	green	19.4926	17.839	9.07326	17.7336	35.807	18.3009	6.56473	5.87349	57.3085	0.000571263	0.00502356
ENSMUSG00000042500	Ago4	3	green	19.7656	9.34722	7.89514	27.1853	12.0576	14.8789	6.56473	5.93692	82.8246	6.18821e-05	0.000716143
ENSMUSG00000030281	Il17rc	3	green	3.76159	2.29524	7.28578	8.58124	1.44622	5.84259	8.84501	4.02653	40.3941	0.000327879	0.00310365
ENSMUSG00000003623	Crot	3	green	15.8663	13.5323	24.8233	32.5162	43.27	18.6177	10.9872	17.4925	92.841	4.49892e-06	6.60341e-05
ENSMUSG00000090125	Pou3f1	3	green	10.0826	11.7143	4.36744	43.0422	23.8393	8.2083	4.28444	0	83.9184	1.62622e-12	5.95542e-11
ENSMUSG00000040703	Cyp2s1	3	green	2.08535	1.94246	3.37208	28.7628	6.30781	1.15541	0	1.6508	54.604	1.75985e-10	5.04521e-09
ENSMUSG00000046182	Gsg1l	3	green	61.6009	45.8135	62.0245	101.941	67.5695	14.7374	8.56889	10.1274	168.638	5.94266e-13	2.28642e-11
ENSMUSG00000032827	Ppp1r9a	3	green	199.025	294.114	182.152	158.257	135.414	276.666	283.045	251.302	877.082	2.0116e-18	1.26347e-16
ENSMUSG00000019943	Atp2b1	3	green	525.297	1012.56	767.549	335.348	318.815	467.974	799.035	1342.04	3422.77	1.02962e-29	1.52342e-27
ENSMUSG00000046447	Camk2n1	3	green	255.86	434.298	413.942	265.053	327.502	421.015	524.007	821.502	2382.71	1.07419e-19	7.63922e-18
ENSMUSG00000000184	Ccnd2	3	green	38.3275	85.6091	58.9432	50.0459	16.883	19.4121	65.5092	118.543	256.198	2.6421e-17	1.50511e-15
ENSMUSG00000033287	Kctd17	3	green	77.8868	110.649	120.704	162.812	71.0905	82.5234	165.639	156.622	378.177	2.07029e-09	5.18067e-08
ENSMUSG00000029054	Gabrd	3	green	33.8407	92.681	96.2799	0	0	6.84589	4.35347	11.692	431.342	7.42138e-67	7.79104e-64
ENSMUSG00000020599	Rgs9	3	green	139.362	150.089	43.221	7.64288	9.71532	64.9426	80.7809	2.93674	892.472	2.24793e-83	4.50525e-80
ENSMUSG00000052105	Mtcl1	3	green	12.8888	30.2253	18.3498	21.4871	24.3279	19.2935	23.9786	20.4615	119.128	8.79561e-06	0.000123065
ENSMUSG00000042524	Sun2	3	green	8.01324	20.7472	20.1175	20.1135	15.8541	8.78507	10.8492	12.0568	70.9486	1.81091e-05	0.000235828
ENSMUSG00000024008	Cpne5	3	green	66.9183	159.755	206.394	64.9645	87.7211	118.474	144.286	51.7203	446.699	1.69871e-13	6.84639e-12
ENSMUSG00000051067	Lingo3	3	green	17.1873	40.6003	49.2404	29.198	6.75163	30.3116	47.8882	24.1364	151.939	4.38902e-13	1.71257e-11
ENSMUSG00000035355	Kcnh4	3	green	3.96769	10.7737	10.6102	0	0	7.36778	21.4222	0	64.0729	2.03024e-09	5.0862e-08
ENSMUSG00000023571	C1qtnf12	3	green	23.0023	28.7744	51.5699	13.9122	3.23844	11.0535	48.0263	46.1651	93.5208	4.97558e-08	1.01566e-06
ENSMUSG00000022075	Rhobtb2	3	green	59.5342	84.8393	74.7207	58.4639	41.2386	41.5828	79.0529	54.6655	183.073	5.37027e-05	0.000631092
ENSMUSG00000028541	B4galt2	3	green	54.7835	62.941	42.8819	85.01	10.9218	34.7937	69.4485	73.3614	132.481	6.69622e-06	9.5798e-05
ENSMUSG00000025499	Hras	3	green	117.003	199.955	112.424	146.357	122.851	129.305	154.1	161.238	354.941	0.000340817	0.00320685
ENSMUSG00000063430	Wscd2	3	green	38.5464	62.1548	36.3135	3.82144	16.9464	21.8982	56.4571	42.1158	125.494	8.23827e-08	1.62743e-06
ENSMUSG00000029348	Asphd2	3	green	134.155	230.607	93.2063	117.458	64.9524	112.55	220.437	135.447	333.496	1.52578e-06	2.45707e-05
ENSMUSG00000029471	Camkk2	3	green	45.7319	120.169	73.1562	35.3313	30.4931	39.9815	100.475	113.445	230.599	2.48464e-14	1.06985e-12
ENSMUSG00000022095	Fam160b2	3	green	52.5034	128.461	84.8648	76.796	40.1457	61.3029	157.346	74.4427	198.021	2.12905e-07	3.94099e-06
ENSMUSG00000030688	Stard10	3	green	48.4264	93.1967	28.0599	44.9189	37.2804	41.8871	19.7632	6.35201	154.497	1.45479e-11	4.85208e-10
ENSMUSG00000020686	Gas2l2	3	green	6.51769	16.0305	8.32875	2.3799	0	0	17.4829	0	38.3801	5.13315e-07	9.00282e-06
ENSMUSG00000031837	Necab2	3	green	95.3225	171.917	205.41	28.1236	138.498	53.1052	210.143	57.9263	403.492	3.97853e-17	2.22052e-15
ENSMUSG00000025867	Cplx2	3	green	868.395	1193.16	1181.4	567.042	562.745	648.314	1523.3	228.773	2229.54	1.1392e-19	8.0496e-18
ENSMUSG00000060260	Pwwp2b	3	green	6.89242	38.9053	29.5492	6.20134	17.1584	10.42	28.4702	38.4553	64.5495	2.69941e-06	4.14135e-05
ENSMUSG00000022044	Stmn4	3	green	93.6675	170.919	125.18	101.003	138.156	130.244	229.351	192.159	290.26	0.000327739	0.00310365
ENSMUSG00000029359	Tesc	3	green	119.861	228.882	144.855	11.0291	16.6089	28.2203	65.6473	127.225	411.965	9.34436e-28	1.21897e-25
ENSMUSG00000000416	Cttnbp2	3	green	68.7901	221.774	129.364	76.5648	65.8056	78.6786	181.601	177.112	309.844	9.03481e-13	3.42825e-11
ENSMUSG00000052698	Tln2	3	green	77.8239	121.261	77.8899	119.104	103.741	53.5086	126.941	101.652	202.296	0.000491025	0.00440942
ENSMUSG00000035314	Gdpd5	3	green	29.3009	43.1561	21.2282	14.8506	16.6089	18.6283	30.6124	6.96327	69.9809	0.000766787	0.00649926
ENSMUSG00000004056	Akt2	3	green	52.3495	54.4333	32.1768	21.9223	29.4992	13.6793	26.1208	39.9733	125.583	1.53018e-05	0.000203219
ENSMUSG00000042388	Dlgap3	3	green	39.357	64.7726	29.2109	12.9059	34.8403	10.5191	24.0477	60.3978	187.411	2.13221e-13	8.51764e-12
ENSMUSG00000020684	Rasl10b	3	green	87.3249	176.287	69.1345	51.9226	39.1795	59.5457	67.5134	97.8986	332.583	8.47875e-11	2.54316e-09
ENSMUSG00000021115	Vrk1	3	green	16.9144	37.1238	10.9962	10.0228	31.7002	10.4642	4.35347	8.39514	50.9803	1.14224e-05	0.000155828
ENSMUSG00000031906	Smpd3	3	green	101.138	120.744	71.2256	20.1135	29.4557	22.4875	23.9096	55.3401	254.31	3.12976e-19	2.11005e-17
ENSMUSG00000029580	Actb	3	green	1519.17	1642.09	1352.46	1152.06	1097.62	1111.31	1291.32	1560.01	2720.5	0.000832553	0.00696564
ENSMUSG00000071234	Syndig1l	3	green	36.9574	75.5367	0.927616	0	2.89243	13.7235	0	0	284.428	3.30018e-45	1.17348e-42
ENSMUSG00000033007	Asic4	3	green	7.00284	20.4736	5.81654	3.82144	21.6033	0.948412	0	5.212	83.3593	2.82059e-13	1.11239e-11
ENSMUSG00000046402	Rbp1	3	green	21.4384	31.3344	8.93812	19.5424	1.44622	41.7472	0	1.28594	34.8421	2.50058e-08	5.3315e-07
ENSMUSG00000034684	Sema3f	3	green	28.2824	32.6357	8.73488	59.2663	3.78854	29.473	8.56889	0	32.8227	8.01545e-09	1.82362e-07
ENSMUSG00000028223	Decr1	3	green	14.9806	32.2697	8.34888	33.8898	29.4286	20.0437	0	10.2649	42.7534	0.00113289	0.0090887
ENSMUSG00000016256	Ctsz	3	green	70.5193	111.464	22.9681	103.75	51.5463	60.7581	13.0604	26.9774	123.668	7.76096e-10	2.04418e-08
ENSMUSG00000040759	Cmtm5	3	green	99.8759	66.5938	40.3506	136.13	151.352	74.156	41.5996	39.2796	133.725	0.00014718	0.00154327
ENSMUSG00000029723	Tsc22d4	3	green	132.715	89.6608	86.4973	178.166	222.548	127.498	71.9359	63.8527	221.29	6.30011e-05	0.000727184
ENSMUSG00000046240	Hepacam	3	green	74.1833	78.951	48.7673	177.731	95.1696	106.752	47.9573	39.0701	163.306	5.41108e-05	0.000635211
ENSMUSG00000002985	Apoe	3	green	2329.79	2022.14	1342.62	3512.71	2548.13	2543.81	1338.17	1078.7	3526.2	0.000418301	0.00383764
ENSMUSG00000004892	Bcan	3	green	357.94	302.19	312.966	520.817	300.605	281.574	114.849	154.856	507.645	0.000229765	0.00228583
ENSMUSG00000050002	Idnk	3	green	14.1544	36.5157	7.33339	45.4901	69.9275	29.7791	47.405	16.813	48.5448	0.000242373	0.00239291
ENSMUSG00000025089	Gfra1	3	green	11.4427	44.741	44.9602	24.003	72.9105	49.768	39.3884	12.1705	44.6966	0.000435502	0.00396411
ENSMUSG00000090799	Klhl33	3	green	4.31447	20.041	6.99501	41.5327	34.9465	17.6144	23.9786	3.92605	50.2285	0.000222261	0.00222625
ENSMUSG00000042312	S100a13	3	green	16.9177	49.3738	22.3587	63.9581	63.2223	39.3709	36.6939	12.4396	96.271	4.00194e-05	0.000482377
ENSMUSG00000001313	Rnd2	3	green	143.026	186.307	173.818	160.364	167.151	117.241	204.199	32.2803	201.157	7.057e-06	0.000100503
ENSMUSG00000028519	Dab1	3	green	32.2931	43.4258	50.7771	22.9286	43.0218	73.8073	80.3667	19.5991	109.591	0.00114058	0.00913046
ENSMUSG00000026058	Khdrbs2	3	green	17.3157	23.1953	32.4474	27.8244	32.2419	16.4483	13.0604	0	47.8618	0.000137484	0.00145092
ENSMUSG00000045991	Onecut2	3	green	8.34021	6.1389	7.58424	11.0291	8.37538	37.9323	8.77598	18.2581	82.8065	6.46717e-06	9.28225e-05
ENSMUSG00000028382	Ptbp3	3	green	15.4407	13.3342	13.2177	12.9059	36.801	70.0347	17.4139	15.1072	58.1271	0.000104085	0.00113992
ENSMUSG00000054072	Iigp1	3	green	0	0	3.71046	0	0	6.93248	0	0	14.3285	0.00069316	0.00595302
ENSMUSG00000028645	Slc2a1	3	green	67.6444	50.9182	57.5212	80.3862	72.9461	117.32	23.8406	47.0275	163.801	0.000242942	0.00239637
ENSMUSG00000042284	Itga1	3	green	8.25741	6.91233	13.8948	11.0291	20.3618	36.9521	4.28444	7.42381	43.9003	0.000741414	0.0063109
ENSMUSG00000026678	Rgs5	3	green	84.796	39.6739	19.8864	49.2435	102.64	114.224	32.1333	144.475	145.023	2.72976e-06	4.18209e-05
ENSMUSG00000020644	Id2	3	green	74.2681	27.8482	36.7948	45.5581	76.5095	158.983	17.621	166.275	191.564	4.56969e-12	1.58402e-10
ENSMUSG00000022812	Gsk3b	3	green	240.792	220.853	296.179	385.503	373.218	323.948	208.553	368.338	528.752	0.000285138	0.00275105
ENSMUSG00000016427	Ndufa1	3	green	249.715	284.098	310.762	370.149	350.223	247.45	217.052	331.881	632.953	0.000496723	0.00445515
ENSMUSG00000054091	1810037I17Rik	3	green	109.969	77.4408	100.038	67.4803	118.362	139.808	23.7715	121.195	145.628	0.000439768	0.00400129
ENSMUSG00000028057	Rit1	3	green	26.6199	21.0864	37.4517	25.8117	27.4316	86.5451	28.3321	42.2534	76.0305	0.000330615	0.00312553
ENSMUSG00000000530	Acvrl1	3	green	12.2413	7.50298	4.9768	0	7.99375	26.5516	6.63376	18.3814	46.141	0.000517558	0.00461946
ENSMUSG00000020886	Dlg4	3	green	86.0465	78.5237	47.2222	48.8083	26.9093	93.7836	72.0739	104.014	103.201	0.000825662	0.0069245
ENSMUSG00000031749	St3gal2	3	green	50.6721	48.897	37.1811	34.393	34.7696	90.1972	30.3363	94.616	79.4127	0.0010578	0.00854849
ENSMUSG00000048022	Tmem229a	3	green	37.9189	21.3791	25.934	86.0844	94.8592	65.6288	34.8278	66.9818	72.1135	0.000190162	0.00193872
ENSMUSG00000034312	Iqsec1	3	green	87.6419	90.9297	117.101	224.091	184.618	157.625	146.083	213.45	185.942	1.81631e-05	0.000236377
ENSMUSG00000032114	Slc37a4	3	green	20.1343	9.25165	21.7218	45.4221	34.3614	23.1844	21.8364	43.6434	75.1526	9.08797e-05	0.00100985
ENSMUSG00000020393	Kremen1	3	green	6.38302	1.86808	5.29506	9.5196	13.8221	2.99736	0	22.2344	26.2828	0.000515597	0.0046057
ENSMUSG00000030844	Rgs10	3	green	45.0435	35.3451	99.551	113.637	147.508	137.277	82.716	23.9175	189.211	1.06577e-14	4.78532e-13
ENSMUSG00000027893	Ahcyl1	3	green	200.897	240.069	325.603	430.952	405.628	335.67	206.756	284.901	402.436	0.00058503	0.00513643
ENSMUSG00000024782	Ak3	3	green	42.5414	31.6316	52.139	63.5909	94.4782	83.2874	23.7715	54.1272	118.106	1.06997e-05	0.000147336
ENSMUSG00000062908	Acadm	3	green	16.1782	4.51786	21.4713	39.2887	40.9711	53.2486	6.4957	23.9307	54.9471	5.15987e-07	9.04249e-06
ENSMUSG00000020029	Nudt4	3	green	34.3908	27.9916	61.9638	79.3798	136.832	75.5163	69.7246	131.534	108.186	6.79082e-08	1.36847e-06
ENSMUSG00000005610	Eif4g2	3	green	303.627	244.951	398.713	467.698	615.044	435.29	297.212	582.471	521.049	2.10181e-06	3.29231e-05
ENSMUSG00000022051	Bnip3l	3	green	58.3306	40.4765	94.8656	58.7631	140.897	110.439	91.6991	127.614	141.206	1.32163e-06	2.15827e-05
ENSMUSG00000033949	Trim36	3	green	3.21826	0.951046	1.51685	1.44154	21.0182	5.99472	10.8492	21.2953	11.8336	0.000315072	0.00299787
ENSMUSG00000027533	Fabp5	3	green	95.3699	66.0965	111.949	148.234	176.372	164.438	82.5089	140.922	154.42	0.000561118	0.00495014
ENSMUSG00000020409	Slu7	3	green	48.2386	26.7878	60.2843	49.6787	94.7415	73.2481	47.6121	81.2696	108.662	0.000393421	0.00363968
ENSMUSG00000032470	Mras	3	green	44.043	53.1712	56.4789	84.5748	67.401	55.1454	63.2289	142.756	134.089	0.000302289	0.00289876
ENSMUSG00000029544	Cabp1	3	green	10.4055	19.7952	20.5913	27.6884	28.1158	15.7831	10.9182	53.5254	50.5536	0.000912691	0.00756436
ENSMUSG00000030731	Syt3	3	green	47.6015	62.9374	82.5759	149.471	101.781	44.4955	80.4357	110.891	130.321	0.000388934	0.00360574
ENSMUSG00000037996	Slc24a2	3	green	109.911	120.365	97.4489	344.868	253.165	133.48	236.606	383.974	530.849	2.83871e-15	1.32589e-13
ENSMUSG00000017167	Cntnap1	3	green	10.1255	14.9911	39.8962	111.026	96.7498	76.4506	98.1258	147.839	166.626	2.38109e-23	2.30235e-21
ENSMUSG00000020435	Osbp2	3	green	8.42701	23.8144	18.6006	35.8345	18.232	22.475	39.2503	68.501	65.0789	3.67093e-06	5.49046e-05
ENSMUSG00000070304	Scn2b	3	green	267.419	403.243	362.56	452.956	395.942	237.308	392.296	555.053	547.598	0.00053393	0.00473785
ENSMUSG00000003518	Dusp3	3	green	32.3312	44.065	32.9015	55.5808	41.5925	23.7969	61.2248	79.5722	119.224	0.000231851	0.00230346
ENSMUSG00000060780	Lrrtm1	3	green	23.9715	25.2334	49.599	76.9999	65.1293	50.9676	89.1427	82.5042	92.5085	1.5001e-05	0.000199597
ENSMUSG00000013539	Tango2	3	green	107.411	113.095	193.549	269.214	244.762	214.087	224.377	221.493	219.585	4.77359e-05	0.000567018
ENSMUSG00000057193	Slc44a2	3	green	21.9941	20.8481	34.4459	52.1266	40.9361	57.2684	62.9528	39.1982	89.7204	0.00122335	0.00969271
ENSMUSG00000018909	Arrb1	3	green	78.3206	70.5927	124.665	140.455	157.703	124.338	128.6	140.829	199.262	0.000686837	0.00590332
ENSMUSG00000048142	Nat8l	3	green	107.783	250.204	234.68	351.096	277.004	236.952	381.309	267.059	349.752	0.000318743	0.00302628
ENSMUSG00000037509	Arhgef4	3	green	54.0767	116.416	113.697	188.257	149.69	169.375	222.51	184.422	181.995	3.62185e-06	5.42441e-05
ENSMUSG00000025597	Klhl4	3	green	5.23692	0.649562	7.15029	24.003	29.6683	7.53242	19.349	6.18332	34.5468	0.000191245	0.00194563
ENSMUSG00000021709	Erbin	3	green	43.3759	18.8031	68.8441	31.1427	87.1764	41.314	56.25	15.2579	137.094	7.66511e-10	2.02135e-08
ENSMUSG00000067916	Zfp991	3	green	0	0	0.995361	0	15.1977	0	2.21125	1.55033	12.307	8.6975e-05	0.000973325
ENSMUSG00000025083	Afap1l2	3	green	2.25984	0.626265	4.36744	11.4643	31.9394	4.00065	4.28444	4.633	22.2398	2.22429e-05	0.000283286
ENSMUSG00000038695	Josd2	3	green	67.4717	59.3437	60.3044	79.0127	137.579	59.8326	119.548	72.8554	156.037	0.000725418	0.00620107
ENSMUSG00000056966	Gjc3	3	green	38.6483	6.34415	19.102	82.6981	117.979	32.3518	19.5561	18.9196	117.937	1.2963e-14	5.78508e-13
ENSMUSG00000032554	Trf	3	green	36.8205	5.92647	41.6038	111.529	243.489	54.5119	50.1685	25.8781	205.979	1.30163e-22	1.17605e-20
ENSMUSG00000034714	Ttyh2	3	green	12.768	10.8933	27.9324	54.5745	113.551	26.258	12.9224	8.66431	98.5245	4.42254e-11	1.37517e-09
ENSMUSG00000022090	Pdlim2	3	green	27.2735	4.42849	15.4116	36.7729	65.5097	34.7388	2.21125	12.2303	66.3572	1.18103e-07	2.26803e-06
ENSMUSG00000032841	Prr5l	3	green	4.08924	9.4412	7.80727	14.8506	41.0056	4.8393	0	4.68323	56.4116	1.86564e-07	3.48853e-06
ENSMUSG00000026888	Grb14	3	green	56.9554	48.8947	36.5043	68.6227	100.947	46.2823	21.6293	12.6178	110.252	1.52802e-05	0.000203055
ENSMUSG00000026193	Fn1	3	green	13.9601	15.3471	1.99072	6.70452	35.2841	26.3147	6.42666	14.6287	56.6361	0.000286091	0.00275784
ENSMUSG00000058715	Fcer1g	3	green	19.866	14.1776	12.4256	30.1363	33.1102	39.654	6.42666	17.916	75.2787	0.000435402	0.00396411
ENSMUSG00000045441	Gprin3	3	green	7.54481	10.5455	6.06739	55.0097	40.0738	19.9694	19.4181	0.775163	130.001	1.12404e-13	4.58899e-12
ENSMUSG00000041308	Sntb2	3	green	0.892321	0.649562	4.50293	4.32462	16.2622	3.05224	4.42251	6.08763	34.3074	9.07578e-05	0.001009
ENSMUSG00000032698	Lmo2	3	green	4.1615	6.83162	4.88893	11.9675	43.8624	9.0363	2.14222	5.26223	61.9509	2.07068e-07	3.8426e-06
ENSMUSG00000041607	Mbp	3	green	798.763	293.29	845.547	3145.7	3690.68	1055.04	1009.87	984.244	8141.54	9.2883e-38	2.25022e-35
ENSMUSG00000030701	Plekhb1	3	green	147.858	39.2075	99.6751	359.147	537.08	247.448	211.04	166.518	969.422	4.27965e-30	6.46227e-28
ENSMUSG00000032517	Mobp	3	green	309.146	74.967	276.593	959.521	1206.06	491.662	345.998	269.644	3573.14	3.88727e-23	3.72603e-21
ENSMUSG00000013523	Bcas1	3	green	60.5268	16.8673	42.6867	170.455	218.169	74.7925	41.8067	58.204	573.418	2.72572e-21	2.20114e-19
ENSMUSG00000024661	Fth1	3	green	2797.95	2650.76	2009.45	3278.25	4380.43	3090.43	2305.97	3725.2	9350.48	4.79198e-10	1.30264e-08
ENSMUSG00000038668	Lpar1	3	green	27.8839	4.39541	10.3671	16.2241	72.2021	23.0872	13.1295	16.9542	141.313	1.26281e-12	4.67899e-11
ENSMUSG00000038495	Otud7b	3	green	19.933	19.7243	20.9575	76.0616	62.0152	30.4992	30.2672	38.5916	117.015	8.94694e-07	1.51145e-05
ENSMUSG00000055945	Prr18	3	green	22.4626	9.3494	24.1465	36.2697	66.4771	20.9391	36.7629	27.3782	101.214	3.17183e-07	5.71759e-06
ENSMUSG00000033083	Tbc1d4	3	green	9.88544	7.25167	11.4503	12.4027	27.6363	11.6197	8.56889	2.93674	64.6703	5.00367e-05	0.000591479
ENSMUSG00000030739	Myh14	3	green	10.1341	3.075	19.2096	21.9223	28.6387	11.6852	17.552	6.95849	64.9096	2.74736e-05	0.00034453
ENSMUSG00000095917	Olfr740	3	green	0	0	0	0	12.0649	0	0	0	34.7935	6.90139e-05	0.00079079
ENSMUSG00000028476	Reck	3	green	3.14947	1.59704	3.77821	5.76615	26.1624	15.5337	6.56473	3.10065	71.3416	2.36638e-07	4.34743e-06
ENSMUSG00000036905	C1qb	3	green	49.9297	33.1637	52.3093	42.0358	141.082	75.8632	36.7629	49.2346	198.172	1.862e-08	4.0523e-07
ENSMUSG00000029838	Ptn	3	green	294.423	211.275	229.673	270.955	268.393	287.608	141.246	346.108	697.125	1.24401e-06	2.04515e-05
ENSMUSG00000008393	Carhsp1	3	green	43.2675	49.8711	31.3843	69.6563	47.0115	52.8964	12.8533	14.0725	172.437	4.18639e-07	7.41907e-06
ENSMUSG00000026879	Gsn	3	green	38.6322	14.8822	21.208	44.0485	74.8005	33.5179	15.2717	20.525	145.205	1.71903e-09	4.32622e-08
ENSMUSG00000024640	Psat1	3	green	68.583	44.58	56.5343	61.415	117.272	77.7637	28.056	64.8262	218.598	3.60055e-05	0.000439279
ENSMUSG00000053398	Phgdh	3	green	52.4135	27.6455	32.8616	33.8898	77.2932	51.2103	47.8192	23.7715	129.067	1.26121e-05	0.00017079
ENSMUSG00000064325	Hhip	3	green	3.56128	0.578104	4.02906	7.64288	26.8024	24.8937	0	13.8763	60.0236	6.41419e-08	1.29612e-06
ENSMUSG00000026421	Csrp1	3	green	37.6771	13.5126	33.5582	33.0194	72.0772	77.293	6.63376	23.1925	84.2775	7.99874e-08	1.58437e-06
ENSMUSG00000030579	Tyrobp	3	green	18.2403	20.7567	26.6782	16.7273	36.8088	24.623	34.8278	30.5973	101.875	0.000527084	0.0046893
ENSMUSG00000018830	Myh11	3	green	0	3.83833	0	0	13.5111	2.99736	0	6.6032	64.7496	4.40356e-09	1.04052e-07
ENSMUSG00000007872	Id3	3	green	37.8133	21.8775	8.87037	23.3638	44.6685	75.5501	12.9224	45.9187	126.812	2.01029e-07	3.73369e-06
ENSMUSG00000053253	Ndfip2	3	green	100.395	45.2819	87.0427	139.489	169.562	80.0852	32.3404	102.847	189.979	1.91181e-07	3.56883e-06
ENSMUSG00000027984	Hadh	3	green	22.3813	6.03939	11.1995	51.1882	26.5011	8.36042	6.63376	14.2184	42.4231	9.74362e-05	0.0010735
ENSMUSG00000032673	Prorsd1	3	green	3.47491	6.84081	12.6486	41.0975	15.8891	10.9438	0	2.88651	41.1979	4.25955e-06	6.28975e-05
ENSMUSG00000014177	Tvp23b	3	green	54.2105	28.4246	41.1347	99.9966	47.2156	41.7051	21.6293	50.8351	115.781	0.00106735	0.00862251
ENSMUSG00000052921	Arhgef15	3	green	18.3021	14.9595	26.2046	72.3761	48.9999	48.4836	45.815	11.8152	55.1588	1.31177e-05	0.000177047
ENSMUSG00000036585	Fgf1	3	green	17.1703	8.76897	22.1555	73.3145	46.3478	63.7216	63.0218	8.19898	64.7889	1.56247e-09	3.95479e-08
ENSMUSG00000044447	Dock5	3	green	4.46161	0.622693	3.37208	18.2368	9.78597	12.9485	6.56473	0	30.023	0.000448897	0.00407594
ENSMUSG00000037280	Galnt6	3	green	8.29715	1.82247	7.80727	39.7919	24.9124	13.1555	8.84501	4.99785	41.6469	5.08626e-05	0.000600276
ENSMUSG00000044813	Shb	3	green	4.08924	4.28753	19.8465	23.3638	21.5326	4.20765	2.14222	3.15089	32.3567	0.000120331	0.00128778
ENSMUSG00000032537	Ephb1	3	green	32.3984	25.5948	59.966	57.6888	67.2597	42.0323	59.0826	4.90216	105.34	2.33803e-08	5.01891e-07
ENSMUSG00000042256	Ptchd4	3	green	3.38271	5.31519	8.21339	22.4255	5.72208	0	15.2717	0.775163	20.8663	0.000462956	0.00418807
ENSMUSG00000015568	Lpl	3	green	13.8163	11.986	110.029	2.3799	100.111	10.4094	21.9745	38.0798	137.344	4.57224e-16	2.34418e-14
ENSMUSG00000000214	Th	3	green	0.775312	2.34264	37.7616	41.5327	22.7126	22.215	8.63792	0	46.4904	9.70785e-11	2.88048e-09
ENSMUSG00000028906	Epb41	3	green	22.629	45.1329	37.7901	77.1359	32.8796	64.7816	28.4702	13.6754	116.613	4.17959e-06	6.17583e-05
ENSMUSG00000003528	Slc25a1	3	green	27.6623	38.7216	25.8864	87.6619	71.7408	78.8221	50.0304	57.5567	80.7384	0.00100196	0.00816911
ENSMUSG00000066197	Gpr139	3	green	4.9233	1.27583	3.96131	45.5581	6.61819	0	0	2.83627	36.2959	8.72512e-09	1.97895e-07
ENSMUSG00000024642	Tle4	3	green	66.7685	58.9128	66.6783	235.528	71.4281	79.9629	43.7418	45.0933	188.28	4.36492e-08	9.00177e-07
ENSMUSG00000028184	Adgrl2	3	green	57.3108	51.2967	35.2578	152.49	73.1859	47.7334	65.3021	46.7451	108.344	0.000840646	0.00702269
ENSMUSG00000039385	Cdh6	3	green	8.13102	14.5535	30.7076	25.3765	4.20521	33.0383	4.42251	2.11134	29.8788	7.21376e-05	0.000823161
ENSMUSG00000005892	Trh	3	green	0	1.09444	3.77821	4.7598	1.44622	23.0978	6.4957	0	9.92007	0.000266863	0.00259632
ENSMUSG00000056073	Grik2	3	green	76.8917	78.5632	80.9232	11.9675	99.4665	123.609	131.157	51.9344	118.959	0.000190302	0.00193872
ENSMUSG00000060988	Galnt13	3	green	34.715	23.6331	73.0761	43.1102	80.9822	41.9987	47.8192	24.7058	84.2413	0.000255655	0.00250274
ENSMUSG00000026841	Fibcd1	3	green	0.775312	2.29448	42.4161	6.70452	35.0794	23.7825	4.28444	13.9995	22.7766	3.25822e-08	6.84101e-07
ENSMUSG00000034755	Pcdh11x	3	green	30.3385	4.94508	92.9031	72.3081	65.2458	32.8987	99.8538	10.3606	80.3244	5.46539e-15	2.49979e-13
ENSMUSG00000022856	Tmem41a	3	green	23.1301	11.3631	27.5186	22.9966	40.5895	23.6746	54.2459	9.58061	48.2779	0.00112755	0.00905244
ENSMUSG00000028525	Pde4b	3	green	43.2289	34.6867	197.344	71.3018	168.119	173.315	128.255	82.637	211.103	6.48938e-17	3.54121e-15
ENSMUSG00000027544	Nfatc2	3	green	2.78327	5.16521	36.9379	26.3149	48.5132	23.9365	26.1899	31.87	52.3007	7.7701e-09	1.77329e-07
ENSMUSG00000026883	Dab2ip	3	green	11.5458	9.77728	50.3039	54.5745	53.3742	69.6401	41.0474	50.4296	72.4967	9.17597e-10	2.38554e-08
ENSMUSG00000053199	Arhgap20	3	green	35.4728	21.8961	54.2374	32.9514	80.106	56.4828	62.8838	56.4431	92.6948	0.0005042	0.0045167
ENSMUSG00000078591	Hs3st4	3	green	14.8805	11.0931	95.9891	73.4777	27.8755	78.2305	41.3235	52.5959	110.3	4.43811e-13	1.72867e-11
ENSMUSG00000027531	Impa1	3	green	67.0063	44.0853	143.41	129.997	100.779	107.522	74.1471	83.1847	119.083	0.00039168	0.00362814
ENSMUSG00000062101	Zfp119b	3	green	3.0199	1.81614	32.4951	0	12.2617	2.31083	8.77598	4.127	19.3869	9.53385e-05	0.00105382
ENSMUSG00000020601	Trib2	3	green	23.2986	19.408	93.9783	41.1655	78.7582	50.2637	17.4139	9.0794	46.6757	1.06084e-07	2.04971e-06
ENSMUSG00000020140	Lgr5	3	green	3.26977	0	27.3154	0	13.0159	3.46624	8.70695	7.95258	7.56611	0.000405997	0.00374033
ENSMUSG00000020608	Smc6	3	green	51.6917	74.668	150.213	119.974	131.777	123.389	119.686	70.3349	58.8491	0.000353428	0.00331278
ENSMUSG00000041771	Slc24a4	3	green	8.66228	5.47302	14.1654	0	0	4.00065	17.3449	13.8261	30.905	1.39904e-05	0.000187611
ENSMUSG00000020589	Fam49a	3	green	133.739	95.2287	118.475	40.2951	83.8045	94.6703	143.803	206.36	202.417	3.74946e-05	0.000454929
ENSMUSG00000072214	2021-09-05	3	green	13.4449	9.54294	38.4672	12.4707	10.132	15.3816	4.28444	51.1868	50.8319	7.43255e-05	0.000845268
ENSMUSG00000042770	Hebp1	3	green	24.0375	16.8674	49.6667	5.76615	16.6439	22.6183	23.9786	45.7189	58.8513	0.000246635	0.00242629
ENSMUSG00000056486	Chn1	3	green	276.738	213.371	348.942	217.428	190.285	187.182	215.67	1178.54	991.529	2.13173e-28	2.91902e-26
ENSMUSG00000034209	Rasl10a	3	green	3.03516	0.622693	9.47973	0	4.13455	0	0	32.5495	32.5812	1.13039e-10	3.32718e-09
ENSMUSG00000022186	Oxct1	3	green	171.282	188.462	245.554	245.714	256.669	213.797	230.458	463.825	398.555	1.42644e-06	2.30463e-05
ENSMUSG00000027002	Nckap1	3	green	272.78	274.331	408.149	314.609	398.448	283.961	273.579	612.106	615.603	6.9152e-06	9.87387e-05
ENSMUSG00000001175	Calm1	3	green	1399.75	1220.54	1784.33	1124.85	1496.35	1432.39	910.293	2764.56	2335.08	2.79009e-05	0.00034949
ENSMUSG00000020340	Cyfip2	3	green	312.754	343.295	407.199	333.648	333.596	295.965	247.734	636.923	657.671	8.79965e-05	0.000982761
ENSMUSG00000033066	Gas7	3	green	90.8358	99.2308	246.885	225.302	73.399	136.113	154.652	301.554	374.064	3.11225e-14	1.33748e-12
ENSMUSG00000003872	Lin7b	3	green	28.0165	45.0858	76.2376	57.4576	57.961	35.8306	47.9573	111.601	118.998	9.34687e-06	0.00013031
ENSMUSG00000061451	Tmem151a	3	green	99.9208	98.2971	137.733	141.733	205.566	110.181	191.277	315.112	246.802	1.31231e-06	2.14623e-05
ENSMUSG00000026202	Tuba4a	3	green	170.93	161.523	249.396	234.998	269.81	153.857	141.73	480.918	332.403	1.49041e-06	2.40362e-05
ENSMUSG00000035790	Cep19	3	green	85.6831	41.3749	100.743	98.0519	62.2375	53.8909	111.186	113.613	119.986	0.000368244	0.0034356
ENSMUSG00000018171	Vmp1	3	green	193.926	144.342	169.118	177.867	139.382	84.0965	186.785	206.122	302.145	0.000851614	0.00710624
ENSMUSG00000056069	Fam105a	3	green	16.3597	12.4092	31.5876	0	8.99614	7.73942	10.9872	30.4059	47.3427	0.000210548	0.00212145
ENSMUSG00000026312	Cdh7	3	green	17.1054	18.3591	52.3144	1.44154	18.3304	18.3009	15.1336	21.0992	58.9667	0.000443433	0.00402799
ENSMUSG00000058835	Abi1	3	green	106.11	75.5241	119.511	60.8438	115.992	95.2116	54.3839	153.285	200.567	0.00052578	0.00468148
ENSMUSG00000020015	Cdk17	3	green	120.059	77.8479	230.579	50.7531	139.333	138.26	104.345	219.496	321.556	3.69251e-09	8.81962e-08
ENSMUSG00000029385	Ccng2	3	green	23.9104	20.2194	38.264	11.0291	29.0469	27.6878	8.63792	36.9493	74.2958	0.000646317	0.00561636
ENSMUSG00000003134	Tbc1d8	3	green	15.3416	13.3298	41.067	12.9059	8.41041	30.041	8.70695	28.1629	72.0328	6.79984e-06	9.71544e-05
ENSMUSG00000044288	Cnr1	3	green	216.723	169.288	175.041	190.977	133.221	166.818	17.2758	490.384	626.27	3.3366e-17	1.87172e-15
ENSMUSG00000031883	Car7	3	green	3.1916	2.78168	9.68263	3.82144	1.44622	0	2.21125	25.2716	31.6737	1.96715e-06	3.0977e-05
ENSMUSG00000037224	Zfyve28	3	green	19.076	30.0063	22.9681	29.6332	9.58127	21.7354	17.3449	61.1359	87.3768	6.7639e-07	1.16498e-05
ENSMUSG00000079056	Kcnip3	3	green	33.8817	51.1229	132.072	65.4676	58.7587	53.6501	47.8882	112.965	99.6594	5.44252e-05	0.000638562
ENSMUSG00000041912	Tdrkh	3	green	21.9033	13.9729	44.4592	34.9641	18.4361	30.2037	6.42666	44.6243	52.2022	0.000562197	0.00495569
ENSMUSG00000001054	Rmnd5b	3	green	56.6279	50.4664	109.666	48.9443	20.5387	24.9947	8.63792	75.6547	96.9421	6.67051e-06	9.54922e-05
ENSMUSG00000045967	Gpr158	3	green	47.8323	46.4026	63.5893	140.06	128.868	55.6143	47.8192	126.801	262.346	1.01771e-09	2.62722e-08
ENSMUSG00000028005	Gucy1b1	3	green	15.4226	31.6549	71.5921	50.3179	65.5104	48.9099	52.1727	106.495	146.696	9.47566e-12	3.20399e-10
ENSMUSG00000033910	Gucy1a1	3	green	26.401	7.51751	135.86	126.148	50.3199	127.772	30.4743	147.162	218.933	6.9682e-21	5.37136e-19
ENSMUSG00000032261	Sh3bgrl2	3	green	2.91815	1.58716	13.2375	11.5323	20.9548	5.36306	0	45.5549	38.1004	4.55259e-08	9.3451e-07
ENSMUSG00000029467	Atp2a2	3	green	470.102	403.611	752.359	895.237	775.315	497.35	451.036	1040.93	1125.05	6.33365e-09	1.46981e-07
ENSMUSG00000022114	Spry2	3	green	36.1651	30.2811	45.415	44.1165	36.6603	17.6799	8.77598	134.309	118.379	3.30819e-09	7.99698e-08
ENSMUSG00000040125	Gpr26	3	green	12.733	21.2589	27.3355	47.3668	39.8975	46.4682	48.3024	77.6201	72.6068	1.9714e-05	0.000254458
ENSMUSG00000020102	Slc16a7	3	green	11.1089	10.1545	10.2517	1.44154	15.2955	23.6554	15.2717	41.1086	42.496	0.00126245	0.00995779
ENSMUSG00000063887	Nlgn1	3	green	96.8056	93.7961	144.154	133.791	47.3417	99.3113	111.117	185.564	159.228	0.00126429	0.00996513
ENSMUSG00000020950	Foxg1	3	green	92.6712	71.7854	132.744	179.648	63.3727	112.851	62.8147	162.829	149.085	0.000213377	0.00214408
ENSMUSG00000027016	Zfp385b	3	green	25.3166	14.0545	17.836	54.1393	37.5914	24.4603	37.1771	51.2454	63.4788	0.000754415	0.00640671
ENSMUSG00000020900	Myh10	3	green	63.9149	71.78	181.841	150.518	161.126	114.116	182.777	207.412	220.111	4.19407e-09	9.93152e-08
ENSMUSG00000048304	Slitrk3	3	green	21.0504	15.3732	20.9096	46.9316	30.9098	33.6151	65.4402	94.0909	60.7764	1.10958e-06	1.84617e-05
ENSMUSG00000026158	Ogfrl1	3	green	49.8064	49.9428	78.1602	99.0582	112.151	97.1883	70.0008	170.453	117.636	2.31082e-05	0.000293121
ENSMUSG00000062352	Itgb1bp1	3	green	54.3878	38.4433	45.4146	39.8599	38.8057	35.197	21.9745	43.0645	141.548	0.00126409	0.00996513
ENSMUSG00000032788	Pdxk	3	green	37.0514	20.4061	24.9313	18.74	15.3667	39.8629	8.77598	18.2174	78.3844	0.000988147	0.0080714
ENSMUSG00000054728	Phactr1	3	green	380.457	372.829	340.819	107.435	122.772	223.869	221.061	531.868	1235.4	1.40607e-25	1.56557e-23
ENSMUSG00000025738	Fbxl16	3	green	536.293	418.488	452.338	154.802	159.325	230.748	175.66	649.89	1194.07	9.98872e-19	6.55391e-17
ENSMUSG00000003949	Hlf	3	green	110.994	86.0335	83.8225	24.9413	60.8444	98.6669	41.3925	118.97	221.778	1.16522e-05	0.000158767
ENSMUSG00000024646	Cyb5a	3	green	124.223	81.0993	95.806	72.6753	119.871	87.2689	28.2631	121.168	220.618	0.000121781	0.00130139
ENSMUSG00000033863	Klf9	3	green	147.676	156.353	149.848	45.4221	95.7474	102.974	52.2417	152.069	266.319	1.06811e-07	2.06016e-06
ENSMUSG00000002459	Rgs20	3	green	68.968	50.9005	73.3672	18.1688	26.2088	47.2624	17.4829	37.917	134.871	4.01136e-06	5.93919e-05
ENSMUSG00000056596	Trnp1	3	green	118.999	95.8371	110.134	84.0717	95.6575	39.2824	37.1081	143.567	194.108	1.23651e-05	0.000167652
ENSMUSG00000060548	Tnfrsf19	3	green	29.549	27.4191	20.2526	19.5424	16.813	27.0223	6.56473	15.2257	94.1753	0.000226568	0.0022581
ENSMUSG00000018102	Hist1h2bc	3	green	111.82	84.5192	81.7084	57.8248	96.7583	49.115	24.0477	58.1896	194.456	1.51391e-07	2.87721e-06
ENSMUSG00000037010	Apln	3	green	19.1294	5.47999	13.7593	4.7598	20.2199	3.94577	0	13.7531	39.3638	0.000252202	0.00247333
ENSMUSG00000036181	Hist1h1c	3	green	32.7986	46.2228	37.4521	26.2469	37.5473	54.7842	4.28444	21.2044	81.6311	0.000403215	0.00371937
ENSMUSG00000034413	Neurl1b	3	green	26.3967	48.9686	23.0559	10.0228	11.6132	4.94906	14.9955	34.4599	53.7886	3.79538e-05	0.000459741
ENSMUSG00000023800	Tiam2	3	green	30.6724	48.0963	32.9015	0	5.99743	13.3095	6.56473	25.6365	78.826	1.26987e-10	3.71294e-09
ENSMUSG00000038976	Ppp1r9b	3	green	178.63	210.132	164.59	119.539	122.265	141.919	134.82	267.892	401.763	4.94233e-06	7.21102e-05
ENSMUSG00000030905	Crym	3	green	192.538	232.371	112.071	0	6.03245	46.0966	4.28444	210.87	639.511	9.75531e-45	3.20993e-42
ENSMUSG00000029822	Osbpl3	3	green	15.0158	16.3252	40.9596	4.32462	5.30541	7.05289	15.2026	5.04809	35.2858	0.000975295	0.00797824
ENSMUSG00000026275	Ppp1r7	3	green	159.117	197.203	216.427	116.724	71.064	80.455	126.044	136.086	231.627	2.49296e-05	0.000315317
ENSMUSG00000035232	Pdk3	3	green	50.5259	55.9357	54.4201	20.6167	30.4225	10.1051	8.70695	48.6831	75.1134	5.52416e-05	0.000647061
ENSMUSG00000029406	Pitpnm2	3	green	70.3111	100.35	94.9257	29.5652	26.0132	57.0087	54.522	74.548	115.263	6.03655e-05	0.00070043
ENSMUSG00000030747	Dgat2	3	green	111.093	113.637	161.31	30.2043	21.8159	55.5788	58.5303	98.7694	161.254	4.4871e-10	1.22278e-08
ENSMUSG00000029095	Ablim2	3	green	204.569	225.648	226.069	105.328	83.2822	107.355	150.367	221.768	409.497	2.46695e-09	6.1177e-08
ENSMUSG00000057378	Ryr3	3	green	47.9415	49.42	62.4431	18.1688	12.368	13.1131	34.6897	19.763	103.944	2.4955e-07	4.55052e-06
ENSMUSG00000029211	Gabra4	3	green	64.9029	93.8413	117.095	15.2858	12.6784	66.1102	45.5389	114.512	233.482	1.19228e-15	5.80164e-14
ENSMUSG00000026090	2010300C02Rik	3	green	73.7429	109.941	121.761	6.70452	19.2616	34.8147	74.3542	108.405	189.538	1.22456e-17	7.21833e-16
ENSMUSG00000051177	Plcb1	3	green	278.733	342.657	330.615	88.7635	93.3158	206.476	194.731	525.891	700.04	2.71306e-18	1.68485e-16
ENSMUSG00000038128	Camk4	3	green	219.164	249.033	277.709	37.6432	55.5136	68.4442	93.9794	295.131	589.783	9.76774e-22	8.28229e-20
ENSMUSG00000022176	Rem2	3	green	7.24063	30.8618	32.3526	0	0	0.948412	23.6335	20.306	83.9089	3.66856e-16	1.89852e-14
ENSMUSG00000070687	Htr1d	3	green	9.97078	8.34253	8.80263	0	1.44622	3.25924	0	0	25.587	2.89699e-05	0.000361443
ENSMUSG00000050315	Synpo2	3	green	6.25606	2.81514	0	2.3799	0	6.31147	0	1.60056	27.0589	0.000226331	0.00225675
ENSMUSG00000010592	Dazl	3	green	11.4174	6.1706	11.064	0	0.896112	1.15541	0	5.14378	29.5389	0.000248614	0.00244358
ENSMUSG00000021360	Gcnt2	3	green	60.8027	29.633	17.8081	5.76615	4.09892	24.9398	0	40.9626	85.1138	5.82434e-13	2.24482e-11
ENSMUSG00000001323	Srr	3	green	42.6145	32.346	55.9773	19.1752	12.403	20.5145	30.4743	57.9168	84.9021	2.81017e-05	0.000351406
ENSMUSG00000063239	Grm4	3	green	11.2417	30.9485	29.4138	0	7.33736	8.89483	12.9914	18.3586	73.0685	1.29683e-08	2.87626e-07
ENSMUSG00000008658	Rbfox1	3	green	117.251	139.038	194.224	51.1882	63.6317	109.592	133.23	143.035	383.534	2.14813e-11	6.97461e-10
ENSMUSG00000030930	Chst15	3	green	21.9246	37.7462	48.177	5.26298	7.44364	36.8213	4.28444	20.7523	90.345	2.55886e-08	5.44523e-07
ENSMUSG00000057719	Sh3rf2	3	green	8.66785	13.0106	22.7175	0	0	1.89682	0	0	75.4076	1.94466e-15	9.27965e-14
ENSMUSG00000041762	Gpr155	3	green	54.0846	42.8389	77.4288	27.8244	34.9025	35.6449	10.8492	52.7324	157.845	1.56537e-06	2.51532e-05
ENSMUSG00000038530	Rgs4	3	green	504.083	515.088	544.204	149.213	378.727	78.1527	30.4743	602.873	1325.44	3.80171e-30	5.82031e-28
ENSMUSG00000036095	Dgkb	3	green	247.651	308.221	261.121	44.9189	132.324	119.621	167.505	202.137	728.592	1.36336e-18	8.71207e-17
ENSMUSG00000027827	Kcnab1	3	green	198.61	129.92	156.278	17.7336	37.0684	65.3158	154.445	50.5707	681.621	1.202e-25	1.35201e-23
ENSMUSG00000061718	Ppp1r1b	3	green	370.011	601.766	947.856	9.08442	26.5995	18.9451	8.84501	35.2483	2945.65	4.38621e-75	6.44656e-72
ENSMUSG00000032503	Arpp21	3	green	486.799	536.693	784.189	52.997	77.6573	123.522	152.372	355.737	2489.08	9.8574e-42	2.85943e-39
ENSMUSG00000022840	Adcy5	3	green	273.734	220.757	298.175	68.4187	84.6849	94.4616	128.324	92.8014	1023.43	4.24699e-34	8.35975e-32
ENSMUSG00000026259	Ngef	3	green	170.023	226.802	273.651	56.3152	41.0689	108.622	134.958	189.952	730.905	1.88883e-30	2.93247e-28
ENSMUSG00000061533	Cep128	3	green	0	4.72659	5.43055	0	0	2.10382	0	0.8254	16.5691	0.000163312	0.00169749
ENSMUSG00000027849	Syt6	3	green	47.1429	38.0411	89.5626	4.7598	19.4023	19.2493	19.5561	6.42972	192.724	1.88679e-19	1.2918e-17
ENSMUSG00000021991	Cacna2d3	3	green	168.92	123.46	183.534	7.1397	61.3329	40.8113	100.268	24.2046	302.552	1.5241e-24	1.59243e-22
ENSMUSG00000030302	Atp2b2	3	green	386.91	375.98	481.376	387.883	394.331	174.598	249.807	254.066	806.647	1.41377e-06	2.29177e-05
ENSMUSG00000024524	Gnal	3	green	219.179	318.816	591.971	157.087	217.961	170.795	174.001	95.8433	828.264	9.73672e-16	4.79142e-14
ENSMUSG00000021182	Ccdc88c	3	green	35.8375	49.5808	122.999	16.7273	18.4717	26.6296	13.1295	12.704	191.871	2.56907e-19	1.73735e-17
ENSMUSG00000035620	Ric8b	3	green	97.5241	83.6091	137.549	77.5031	83.7327	54.5244	59.0826	48.0538	204.437	7.88304e-06	0.000111618
ENSMUSG00000016262	Sertad4	3	green	27.2432	16.3421	51.5897	11.5323	7.57709	12.7434	6.63376	6.42972	52.2022	0.000218867	0.00219627
ENSMUSG00000040606	Kazn	3	green	100.328	106.38	117.264	57.5256	110.698	72.5211	102.41	36.7352	156.771	0.000563331	0.00496173
ENSMUSG00000003665	Has1	3	green	7.18332	8.22863	6.6288	11.0291	10.0257	0.948412	0	0	25.1433	0.000603772	0.00528204
ENSMUSG00000025656	Arhgef9	3	green	240.665	211.988	323.583	185.51	157.082	182.546	258.721	351.382	444.056	0.000262981	0.00256082
ENSMUSG00000022052	Ppp2r2a	3	green	137.673	120.483	147.113	106.633	136.099	97.7862	111.948	179.174	326.131	0.000616446	0.00537407
ENSMUSG00000018427	Ypel2	3	green	67.9932	58.3893	80.1989	23.935	63.5684	24.5807	39.3193	73.0061	154.939	1.82207e-07	3.41577e-06
ENSMUSG00000027660	Skil	3	green	34.22	52.6571	95.5827	25.4445	55.115	50.2281	38.9051	58.5053	126.587	0.000698206	0.00599169
ENSMUSG00000023249	Parp3	3	green	1.48453	0	2.85059	0	7.23108	4.41465	2.14222	6.2838	21.4158	0.000830225	0.00695408
ENSMUSG00000052516	Robo2	3	green	33.8361	68.7661	90.4912	12.9059	63.9065	48.8108	58.5993	105.013	124.369	7.05581e-06	0.000100503
ENSMUSG00000033953	Ppp3r1	3	green	728.011	848.146	929.56	329.188	466.357	500.899	597.671	1239.26	1297.64	1.92179e-06	3.03277e-05
ENSMUSG00000061353	Cxcl12	3	green	20.777	30.7697	5.29506	16.2921	41.5925	23.0872	4.42251	26.9451	54.3275	0.0010854	0.00875546
ENSMUSG00000049511	Htr1b	3	green	33.8019	26.5075	51.0561	4.7598	4.33865	34.1407	19.6252	20.6206	69.898	2.00479e-05	0.000258466
ENSMUSG00000036712	Cyld	3	green	244.506	275.026	248.875	107.707	121.788	201.554	254.782	204.12	388.332	0.000329725	0.00311979
ENSMUSG00000051379	Flrt3	3	green	39.1427	46.6317	22.0203	5.26298	40.2791	45.6506	34.6897	67.2151	91.3341	7.70068e-05	0.000872401
ENSMUSG00000021108	Prkch	3	green	13.1193	15.7793	27.5589	2.3799	0	6.93248	4.28444	1.60056	46.8969	4.72985e-08	9.69994e-07
ENSMUSG00000021094	Dhrs7	3	green	25.5414	33.444	61.6586	47.802	37.4145	9.98471	11.0563	12.6036	81.971	7.43714e-05	0.000845268
ENSMUSG00000000378	Ccm2	3	green	63.2968	70.4339	91.4591	20.9839	40.3425	28.5582	69.8627	25.5408	121.465	1.25806e-05	0.000170468
ENSMUSG00000021180	Rps6ka5	3	green	52.8527	60.4175	81.3777	18.2368	21.0888	30.533	51.8965	12.125	84.8989	4.36263e-05	0.000521859
ENSMUSG00000090223	Pcp4	3	green	326.46	444.065	228.662	433.21	867.592	629.106	294.999	510.579	4623.71	1.97437e-30	3.04384e-28
ENSMUSG00000023150	Ivns1abp	3	green	117.323	111.478	92.2384	112.1	226.57	108.629	86.7934	87.1467	495.001	4.94999e-16	2.5261e-14
ENSMUSG00000022537	Tmem44	3	green	13.6178	11.519	8.68727	10.526	18.5695	15.4133	10.7801	21.5729	100.816	2.16849e-07	4.0039e-06
ENSMUSG00000034936	Arl4d	3	green	6.37042	4.7956	8.66714	4.32462	18.9862	21.7903	0	16.1384	74.6591	7.43342e-09	1.71222e-07
ENSMUSG00000042453	Reln	3	green	18.2137	2.78796	9.43947	44.1165	20.939	21.4522	17.2758	25.1675	217.013	3.30333e-17	1.85779e-15
ENSMUSG00000027820	Mme	3	green	2.66896	0	0	16.2921	0	2.31083	6.42666	1.6508	61.0211	1.37607e-13	5.57661e-12
ENSMUSG00000034472	Rasd2	3	green	25.3999	38.5355	84.1324	103.614	81.0739	53.8677	133.299	74.0228	1160.26	5.27204e-77	8.94057e-74
ENSMUSG00000030067	Foxp1	3	green	73.511	51.8182	51.3465	40.6623	40.9276	57.1712	43.7418	57.3198	920.877	5.18697e-66	4.97182e-63
ENSMUSG00000037679	Inf2	3	green	29.9311	34.4665	67.9366	47.4348	61.4742	33.1462	136.617	72.2727	721.318	4.479e-56	2.82126e-53
ENSMUSG00000090291	Lrrc10b	3	green	24.1999	52.9974	21.4713	1.44154	0	5.52584	2.21125	13.5162	507.809	3.8406e-69	4.70388e-66
ENSMUSG00000046818	Ddit4l	3	green	3.91222	4.05008	3.0337	2.88308	2.41298	4.41465	10.7111	3.61143	114.925	1.72516e-16	9.07707e-15
ENSMUSG00000038370	Pcp4l1	3	green	35.108	49.2613	42.3883	36.4057	83.9815	65.2484	19.4181	28.7514	924.555	4.04157e-63	3.18216e-60
ENSMUSG00000030102	Itpr1	3	green	61.4894	73.2464	69.6567	17.2305	71.553	70.1341	78.2245	68.391	654.596	4.93307e-38	1.20838e-35
ENSMUSG00000031551	Ido1	3	green	1.78464	0.74568	14.4163	0	1.44622	1.15541	0	0	84.2541	1.81148e-20	1.363e-18
ENSMUSG00000000555	Itga5	3	green	1.49314	0.902884	4.36744	2.3799	2.41298	2.99736	0	0	36.9917	1.8697e-07	3.49317e-06
ENSMUSG00000032366	Tpm1	3	green	149.032	157.597	177.414	134.022	131.251	126.944	122.035	306.239	452.281	5.91599e-10	1.59053e-08
ENSMUSG00000028059	Arhgef2	3	green	22.4274	36.9493	49.8495	50.2499	32.5607	50.6863	39.3884	65.6923	151.015	5.86643e-08	1.1909e-06
ENSMUSG00000040385	Ppp1ca	3	green	163.064	116.705	199.101	155.877	102.172	128.134	133.368	226.319	567.312	1.00192e-10	2.96885e-09
ENSMUSG00000015843	Rxrg	3	green	26.0254	25.2592	10.5227	7.64288	10.2654	54.5899	23.8406	108.966	219.832	2.40827e-26	2.86987e-24
ENSMUSG00000048240	Gng7	3	green	175.353	216.171	195.418	67.9835	39.6946	46.6627	93.4962	45.0394	1122.26	1.02918e-53	4.97635e-51
ENSMUSG00000023828	Slc22a3	3	green	0	0	0	2.3799	0	0	2.14222	0.8254	15.9063	0.000248431	0.00244287
ENSMUSG00000061762	Tac1	3	green	162.858	47.9825	64.799	12.4027	16.3963	138.355	406.468	2.32549	1209.68	1.23553e-60	9.39261e-58
ENSMUSG00000042489	Clspn	3	green	0	3.44437	0	2.3799	0	0	6.4957	0	22.4367	7.30003e-07	1.25145e-05
ENSMUSG00000050473	Slc35d3	3	green	14.0444	9.90822	3.96131	0	24.8152	4.89418	6.63376	0	75.2235	3.07836e-10	8.54729e-09
ENSMUSG00000046727	Cystm1	3	green	106.539	76.4809	163.978	92.7889	133.844	106.626	41.1854	108.515	244.846	4.48424e-06	6.58624e-05
ENSMUSG00000039007	Cpq	3	green	7.35764	3.71459	15.0253	1.44154	11.2322	14.7798	4.28444	7.80187	42.7609	0.000751095	0.0063859
ENSMUSG00000021870	Slmap	3	green	61.2678	56.3598	108.975	49.3115	81.9411	80.6034	36.7629	61.2448	195.363	1.76475e-05	0.000230212
ENSMUSG00000029563	Foxp2	3	green	29.8723	8.09245	20.7144	0	14.8517	61.48	43.1896	1.28594	173.481	2.94526e-16	1.53501e-14
ENSMUSG00000019820	Utrn	3	green	53.1085	39.7948	34.5535	27.2532	31.2208	77.728	32.5475	16.2472	162.373	3.19404e-08	6.73191e-07
ENSMUSG00000053119	Chmp3	3	green	121.583	87.0478	137.092	95.8079	142.14	135.438	76.2203	140.161	254.897	0.000831167	0.00695933
ENSMUSG00000000296	Tpd52l1	3	green	32.0697	9.50606	13.8472	11.5323	27.0156	50.0019	36.901	45.8457	94.9482	3.4212e-06	5.13786e-05
ENSMUSG00000052373	Mpp3	3	green	20.0941	22.3898	72.4597	21.1199	20.0508	11.5206	52.1727	36.722	92.9639	1.4091e-06	2.28639e-05
ENSMUSG00000031074	Fgf3	3	green	0	1.871	14.3485	0	0	0	0	0	20.0774	4.95329e-08	1.01205e-06
ENSMUSG00000036782	Klhl13	3	green	106.299	83.6862	215.882	69.2891	80.0003	153.648	117.337	19.9412	258.073	2.3108e-14	1.00283e-12
ENSMUSG00000020848	Doc2b	3	green	16.1257	9.26233	56.702	1.44154	12.368	33.1039	28.4702	33.1057	67.1131	4.15662e-09	9.85342e-08
ENSMUSG00000020150	Gamt	3	green	16.8967	6.8471	34.9399	21.9903	26.0838	25.037	37.1771	21.7559	62.2516	0.00023681	0.00234639
ENSMUSG00000024556	Me2	3	green	14.3498	9.6267	9.47939	1.44154	23.7765	9.37436	10.9872	28.4822	59.5269	0.000144888	0.0015225
ENSMUSG00000022358	Fbxo32	3	green	16.1374	6.19874	5.88429	2.88308	30.7323	14.6825	4.35347	15.5091	60.3158	5.04085e-05	0.000595237
ENSMUSG00000038481	Cdk19	3	green	33.5796	30.656	24.8035	27.3212	54.3482	15.4133	32.4094	32.632	118.046	1.17683e-05	0.00016015
ENSMUSG00000021125	Arg2	3	green	0.822759	0.622693	0	0	3.8592	0.948412	0	0	18.598	0.000347996	0.00326604
ENSMUSG00000070576	Mn1	3	green	28.2698	6.38181	48.2656	14.8506	47.5332	23.0323	36.5558	18.8921	102.618	3.41773e-08	7.15548e-07
ENSMUSG00000037624	Kcnk2	3	green	14.311	8.81444	27.4911	2.3799	30.8742	37.4213	28.125	2.88651	86.1527	4.43603e-12	1.54011e-10
ENSMUSG00000041205	Map6d1	3	green	14.5291	10.8539	45.6376	46.5644	19.0569	8.89483	6.4957	27.5517	69.3188	2.08104e-05	0.000267047
ENSMUSG00000028328	Tmod1	3	green	5.29822	2.48975	15.7702	17.7336	2.89243	4.20765	0	12.4719	43.7318	4.27952e-06	6.31502e-05
ENSMUSG00000054162	Spock3	3	green	112.352	98.5354	206.996	475.381	352.893	184.935	236.54	89.1349	694.078	6.65848e-23	6.30012e-21
ENSMUSG00000032946	Rasgrp2	3	green	11.9469	17.8362	37.5198	85.078	80.8692	48.1455	28.3321	12.5856	225.27	1.85456e-26	2.24646e-24
ENSMUSG00000001270	Ckb	3	green	874.169	869.752	1506.46	1853.18	1425.04	885.845	967.505	991.447	3632.95	8.37981e-18	4.97955e-16
ENSMUSG00000039954	Stk32a	3	green	5.91332	1.78247	0.927616	17.1625	0	32.9621	17.621	0.8254	48.7067	9.57509e-12	3.23266e-10
ENSMUSG00000036902	Neto2	3	green	68.0629	35.9002	74.0238	49.6787	79.7877	88.3569	93.8413	77.6666	172.312	1.32772e-05	0.000178481
ENSMUSG00000060882	Kcnd2	3	green	72.8377	99.924	165.61	96.2704	138.696	262.233	101.651	204.521	412.365	1.17079e-12	4.38965e-11
ENSMUSG00000057897	Camk2b	3	green	290.357	277.045	366.486	371.156	353.166	594.925	613.012	727.576	1104.61	1.53619e-15	7.39449e-14
ENSMUSG00000056258	Kcnq3	3	green	60.6298	47.0905	50.7771	60.0687	78.0191	132.405	102.824	217.281	229.794	1.67421e-11	5.53367e-10
ENSMUSG00000040424	Hipk4	3	green	57.6102	65.6002	74.9239	51.1202	37.5473	39.2736	150.575	90.5165	190.816	3.3871e-08	7.0981e-07
ENSMUSG00000024589	Nedd4l	3	green	72.4122	73.0943	173.453	68.4187	66.4891	123.858	220.713	160.048	306.749	2.62167e-12	9.38269e-11
ENSMUSG00000028222	Calb1	3	green	253.532	123.789	96.3356	19.5424	53.5541	235.471	396.235	202.811	594.592	5.29913e-20	3.83032e-18
ENSMUSG00000046876	Atxn1	3	green	46.6854	43.6021	52.5448	24.4382	49.4794	57.5055	60.9486	80.0698	151.668	6.26902e-05	0.000723975
ENSMUSG00000027394	Ttl	3	green	27.3588	43.4521	53.8983	49.2435	29.2873	41.8447	43.7418	81.6381	129.48	0.000303285	0.00290611
ENSMUSG00000050164	Mchr1	3	green	10.7698	15.9655	37.5872	1.44154	13.3698	22.8341	32.9617	21.8241	49.7222	0.00111274	0.00894658
ENSMUSG00000074968	Ano3	3	green	121.429	94.6561	277.357	7.1397	26.332	42.8709	51.9656	28.5552	852.847	8.5885e-55	4.73355e-52
ENSMUSG00000032259	Drd2	3	green	23.1855	13.8164	108.618	38.0784	14.9229	36.8869	19.9013	1.28594	288.477	1.82132e-24	1.894e-22
ENSMUSG00000039103	Nexn	3	green	11.8227	8.08559	44.921	21.9903	3.54882	3.25924	2.21125	1.6508	268.102	1.04635e-37	2.48041e-35
ENSMUSG00000022489	Pde1b	3	green	137.209	227.184	362.62	99.1942	66.0447	62.6317	128.945	154.698	1339.86	4.9762e-52	2.23888e-49
ENSMUSG00000020178	Adora2a	3	green	12.6596	13.476	224.399	2.3799	3.30909	5.78772	6.4957	1.28594	418.349	4.88633e-68	5.3862e-65
ENSMUSG00000023262	Acy1	3	green	19.8815	19.2524	40.6136	16.7273	30.2105	9.04695	6.42666	8.56383	88.2917	5.51133e-07	9.6278e-06
ENSMUSG00000064289	Tank	3	green	21.2427	10.5764	30.6801	30.6395	18.9156	13.789	4.28444	13.7758	84.1503	2.04274e-06	3.20528e-05
ENSMUSG00000024558	Mapk4	3	green	24.3289	10.7685	41.2303	10.526	14.6832	13.5714	4.42251	10.2649	96.5632	2.56606e-07	4.67145e-06
ENSMUSG00000058260	Serpina9	3	green	5.81117	0	0	0	0	0.948412	2.21125	0	69.2097	5.73754e-15	2.61884e-13
ENSMUSG00000055639	Dach1	3	green	9.24936	5.00748	2.78285	1.44154	2.34233	3.05224	8.63792	15.8644	102.272	8.867e-15	3.99758e-13
ENSMUSG00000078307	AI593442	3	green	130.639	108.228	196.305	47.5028	145.636	93.5044	93.8413	240.851	778.048	5.59345e-18	3.37845e-16
ENSMUSG00000029999	Tgfa	3	green	25.7442	21.2704	12.2901	24.8733	42.9047	22.7598	8.56889	55.0218	206.212	5.06069e-15	2.32433e-13
ENSMUSG00000046480	Scn4b	3	green	18.8319	10.0549	35.461	3.82144	11.3741	1.15541	0	9.43947	1193.06	2.28913e-137	1.26165e-133
ENSMUSG00000023868	Pde10a	3	green	94.6065	64.5272	154.646	45.4221	32.0463	25.4742	36.7629	71.6879	1515.11	9.41005e-88	2.30504e-84
ENSMUSG00000023274	Cd4	3	green	1.82939	4.07137	29.0354	0	1.44622	3.05224	2.21125	0.775163	152.11	7.05246e-34	1.34033e-31
ENSMUSG00000072568	Fam84b	3	green	1.00663	0	0.927616	0	0	2.10382	0	0	22.6633	3.8227e-06	5.69043e-05
ENSMUSG00000068696	Gpr88	3	green	134.184	84.8223	279.333	88.1651	68.8122	39.3709	19.6942	3.10065	1432.5	7.57827e-51	3.21289e-48
ENSMUSG00000024077	Strn	3	green	47.9704	23.9676	70.5287	45.9253	49.0349	29.367	17.4139	61.7842	253.17	8.48906e-16	4.20562e-14
ENSMUSG00000021719	Rgs7bp	3	green	156.379	201.41	352.129	277.496	347.095	136.418	156.932	543.249	1239.4	6.25538e-30	9.38137e-28
ENSMUSG00000032192	Gnb5	3	green	78.5659	105.431	126.9	164.662	177.025	101.537	161.907	180.082	529.415	8.44432e-17	4.57404e-15
ENSMUSG00000018417	Myo1b	3	green	11.9375	10.9077	7.06275	2.88308	22.8804	25.2017	32.7546	3.66167	94.5066	3.29884e-11	1.04642e-09
ENSMUSG00000028785	Hpca	3	green	107.06	152.335	399.333	77.8023	119.596	118.214	178.009	1076.04	2156.83	1.94081e-65	1.7828e-62
ENSMUSG00000007656	Arpp19	3	green	217.608	203.932	611.018	139.72	159.674	183.641	95.4313	593.421	1779.86	2.08811e-46	7.93697e-44
ENSMUSG00000033960	Jcad	3	green	20.6755	17.2926	22.8527	26.7501	14.9223	19.2387	2.14222	57.8988	245.227	3.56519e-24	3.65573e-22
ENSMUSG00000021478	Drd1	3	green	17.0398	9.20602	23.1512	9.5196	4.33865	8.8293	10.7111	48.8015	321.244	1.2686e-31	2.10282e-29
ENSMUSG00000031342	Gpm6b	3	green	601.695	423.41	487.123	368.708	605.969	478.938	239.165	779.583	1940.03	3.20407e-19	2.15357e-17
ENSMUSG00000056812	St8sia3	3	green	170.26	110.52	154.338	155.645	120.711	224.911	140.97	194.536	548.164	1.35411e-10	3.93835e-09
ENSMUSG00000028278	Rragd	3	green	96.1999	92.5924	50.594	79.747	125.691	101.413	52.4488	78.0684	246.264	2.00761e-06	3.1524e-05
ENSMUSG00000089809	Rasgef1b	3	green	17.784	26.9228	44.6423	10.0228	12.1633	35.9259	2.14222	69.5263	152.705	5.93179e-16	2.99936e-14
ENSMUSG00000028161	Ppp3ca	3	green	1153.54	1077.07	2172.92	286.581	604.925	1090.12	1453.51	1703.88	4836.31	7.32887e-26	8.37162e-24
ENSMUSG00000026834	Acvr1c	3	green	1.78464	9.11045	0.927616	1.44154	0	25.2227	4.35347	66.1014	120.096	2.54595e-25	2.76493e-23
ENSMUSG00000046922	Gpr6	3	green	25.0838	15.5921	0	10.0228	3.58445	43.8532	0	0	165.488	5.36659e-21	4.19545e-19
ENSMUSG00000020189	Osbpl8	3	green	66.6061	70.3794	90.0639	50.7531	70.4794	76.0864	84.5131	70.835	254.131	0.000730098	0.00623383
ENSMUSG00000041986	Elmod1	3	green	270.651	230.33	318.581	304.614	319.669	284.308	245.592	148.014	648.34	0.000200148	0.00202514
ENSMUSG00000056296	Synpr	3	green	147.577	97.6104	112.742	4.7598	37.2997	134.276	69.5866	40.014	318.764	2.81837e-13	1.11239e-11
ENSMUSG00000071379	Hpcal1	4	light blue	417.937	418.489	198.017	380.444	235.537	349.858	145.807	591.099	21.1057	1.05175e-22	9.66121e-21
ENSMUSG00000005103	Wdr1	4	light blue	157.872	186.179	179.003	143.175	112.09	171.495	97.7116	196.912	49.1557	0.000319074	0.00302811
ENSMUSG00000045903	Npas4	4	light blue	18.597	15.9264	5.29506	1.44154	9.75034	3.68389	2.14222	27.7706	0	0.000225533	0.00225288
ENSMUSG00000027490	E2f1	4	light blue	21.1031	16.602	4.84131	0	3.30909	1.15541	0	24.5012	7.55868	5.03911e-06	7.33766e-05
ENSMUSG00000039058	Ak5	4	light blue	163.775	148	96.1173	14.3474	29.562	45.6277	76.0823	360.909	4.39563	1.07466e-35	2.2142e-33
ENSMUSG00000025582	Nptx1	4	light blue	151.765	139.643	124.483	13.9122	91.3139	87.8987	87.2076	254.878	13.2017	1.8643e-17	1.08159e-15
ENSMUSG00000040543	Pitpnm3	4	light blue	80.4486	84.4331	71.5438	13.409	51.7782	37.9325	43.3967	111.429	27.5376	2.16621e-06	3.38457e-05
ENSMUSG00000053963	Stum	4	light blue	84.3977	127.929	120.115	8.14605	22.846	45.5409	134.544	232.966	56.0483	1.60213e-16	8.47018e-15
ENSMUSG00000040118	Cacna2d1	4	light blue	125.534	195.22	212.963	2.3799	46.8973	67.7031	125.975	284.732	111.207	9.84261e-23	9.11724e-21
ENSMUSG00000026514	Cnih3	4	light blue	183.512	321.841	230.64	29.6332	58.9888	68.1573	75.3919	390.076	18.7389	1.28327e-35	2.61953e-33
ENSMUSG00000025189	Cnnm1	4	light blue	111.779	128.754	101.69	88.3963	63.5068	53.2909	123.556	157.184	69.2426	0.00064955	0.00564079
ENSMUSG00000022687	Boc	4	light blue	19.5657	15.262	7.06275	2.3799	0.896112	1.84195	17.4829	33.156	0	3.84508e-08	7.98199e-07
ENSMUSG00000038418	Egr1	4	light blue	304.511	199.835	171.887	20.1135	28.7444	48.3669	85.2034	297.032	302.414	5.23674e-22	4.50973e-20
ENSMUSG00000021701	Plk2	4	light blue	164.548	202.436	103.613	22.9286	48.564	38.9446	58.7374	283.843	250.346	2.08319e-22	1.85186e-20
ENSMUSG00000023034	Nr4a1	4	light blue	41.6566	20.5501	19.2572	7.20769	26.0838	2.10382	21.5603	93.9054	37.5445	1.03815e-06	1.73387e-05
ENSMUSG00000022602	Arc	4	light blue	77.7715	31.3011	45.2788	20.6167	14.0262	5.69047	6.42666	139.637	65.7078	3.39286e-07	6.07134e-06
ENSMUSG00000071862	Lrrtm2	4	light blue	104.23	72.0927	88.5401	47.938	78.0197	58.8948	30.5434	146.86	76.4837	0.00113428	0.00909654
ENSMUSG00000019960	Dusp6	4	light blue	76.4044	43.6386	43.3085	19.1072	6.78726	13.8863	0	138.275	38.3429	2.52032e-17	1.43946e-15
ENSMUSG00000020181	Nav3	4	light blue	91.9786	65.6551	74.4373	75.1912	47.9269	54.1402	15.3407	124.589	33.1457	6.81946e-05	0.000781809
ENSMUSG00000040563	Plppr2	4	light blue	171.604	196.503	197.962	134.186	93.378	109.383	232.876	259.962	77.1083	6.6357e-05	0.000763123
ENSMUSG00000030621	Me3	4	light blue	99.7457	123.378	144.653	66.9772	52.0705	39.2757	94.2555	197.677	125.905	1.04338e-05	0.000143944
ENSMUSG00000050821	Fam131a	4	light blue	169.524	162.199	97.7686	47.802	55.0964	91.107	75.8061	337.277	83.3189	1.15047e-10	3.38176e-09
ENSMUSG00000050751	Pgbd5	4	light blue	76.2912	81.7238	105.42	86.0164	47.1727	57.1165	48.1644	205.269	101.939	6.75515e-05	0.000775646
ENSMUSG00000063229	Ldha	4	light blue	457.114	426.935	447.514	288.389	181.454	445.316	356.018	1214.22	452.798	4.72658e-12	1.63326e-10
ENSMUSG00000010086	Rnf112	4	light blue	192.097	182.915	226.611	85.6492	115.781	132.523	156.311	806.653	320.312	1.03647e-19	7.39483e-18
ENSMUSG00000025889	Snca	4	light blue	445.799	399.143	593.407	88.1651	145.979	213.527	144.979	1606.49	386.37	6.1944e-18	3.72103e-16
ENSMUSG00000019082	Slc25a22	4	light blue	159.269	125.362	149.141	59.9055	108.486	76.4919	93.4271	470.573	124.194	6.35858e-08	1.28607e-06
ENSMUSG00000028843	Sh3bgrl3	4	light blue	209.952	226.556	198.368	130.201	131.022	136.317	145.876	414.653	268.762	4.14616e-06	6.13053e-05
ENSMUSG00000022324	Matn2	4	light blue	59.9569	43.2634	43.715	0	12.9888	0	19.8322	134.124	15.8004	5.00512e-20	3.6297e-18
ENSMUSG00000021071	Trim9	4	light blue	264.892	250.274	259.554	119.104	242.233	158.656	121.552	427.475	233.872	1.82033e-05	0.000236762
ENSMUSG00000027834	Serpini1	4	light blue	202.827	212.692	355.368	184.367	212.461	103.62	91.2159	468.307	57.266	1.31306e-10	3.82906e-09
ENSMUSG00000022285	Ywhaz	4	light blue	953.415	969.627	1128.27	608.057	689.847	632.642	659.588	1699.78	968.457	0.000254765	0.00249514
ENSMUSG00000009013	Dynll1	4	light blue	578.621	508.325	590.109	316.418	405.176	459.895	381.173	1080.7	682.58	2.08962e-05	0.000267991
ENSMUSG00000030226	Lmo3	4	light blue	158.045	191.089	215.675	73.1785	157.966	78.4185	92.8749	408.489	200.49	8.18991e-07	1.39102e-05
ENSMUSG00000063358	Mapk1	4	light blue	438.111	478.454	760.528	200.496	256.68	359.519	299.147	807.516	603.723	2.69343e-06	4.13505e-05
ENSMUSG00000064293	Cntn4	4	light blue	27.4824	33.0417	19.7311	7.1397	17.505	4.89418	60.5345	107.275	25.5849	1.91089e-09	4.79266e-08
ENSMUSG00000028931	Kcnab2	4	light blue	97.418	108.521	80.7123	77.4351	111.167	57.0617	143.527	238.293	137.17	7.8226e-05	0.000885303
ENSMUSG00000041444	Arhgap32	4	light blue	42.7152	61.334	61.2797	29.6332	12.3324	23.7737	39.1813	108.35	76.4741	6.0778e-06	8.76332e-05
ENSMUSG00000039115	Itga9	4	light blue	0	8.91737	3.96131	0	16.2701	1.89682	0	23.4067	17.1388	1.26798e-05	0.000171602
ENSMUSG00000038175	Mylip	4	light blue	12.8144	17.2953	15.75	0	27.2982	20.6349	26.1208	49.4857	13.5247	0.000952369	0.00781389
ENSMUSG00000069227	Gprin1	4	light blue	74.7532	88.2674	88.3375	49.6787	38.5932	86.0655	141.73	129.194	12.7581	4.77725e-10	1.30024e-08
ENSMUSG00000026824	Kcnj3	4	light blue	61.4337	69.9715	67.5155	34.8961	37.5642	63.1323	139.794	158.077	9.47429	3.00158e-10	8.35516e-09
ENSMUSG00000033361	Prrg3	4	light blue	38.9185	36.0732	35.955	44.7829	37.5473	68.9749	46.0221	63.0246	2.81782	0.000664229	0.00573909
ENSMUSG00000029245	Epha5	4	light blue	294.844	321.857	344.768	193.765	208.115	290.471	291.407	403.703	104.586	0.000794213	0.00670081
ENSMUSG00000014601	Strip1	4	light blue	79.3385	72.3047	65.4845	81.2566	65.9735	73.1509	130.949	107.028	2.36672	3.60411e-09	8.65535e-08
ENSMUSG00000061080	Lsamp	4	light blue	426.036	467.071	292.812	369.782	293.93	390.612	473.424	441.784	184.253	0.000607072	0.0053046
ENSMUSG00000021730	Hcn1	4	light blue	126.76	145.184	75.6963	108.442	90.5133	69.564	137.1	154.206	9.35566	1.51348e-11	5.02501e-10
ENSMUSG00000051391	Ywhag	4	light blue	1051.65	1241.27	1030.84	1207.37	1320	1289.49	1048.29	1879.01	511.631	0.000372881	0.00347004
ENSMUSG00000030077	Chl1	4	light blue	193.709	254.474	150.961	224.023	270.516	368.876	192.519	432.674	108.903	1.88362e-05	0.000244416
ENSMUSG00000026827	Gpd2	4	light blue	69.9141	100.895	64.4016	68.7859	63.4627	110.386	58.1851	198.414	59.2092	0.000116274	0.00125227
ENSMUSG00000026344	Lypd1	4	light blue	113.505	232.91	25.5077	31.4419	96.3525	199.576	76.2894	379.999	21.993	3.63523e-22	3.19292e-20
ENSMUSG00000024268	Celf4	4	light blue	780.972	865.241	525.565	451.175	525.004	877.089	908.703	1294.36	593.904	4.03366e-05	0.000485935
ENSMUSG00000026667	Uhmk1	4	light blue	322.262	414.396	188.621	223.425	343.686	317.151	297.902	431.962	193.913	0.000120469	0.00128863
ENSMUSG00000091337	Eid1	4	light blue	383.666	343.126	264.133	183.198	226.904	294.264	209.243	471.881	134.679	0.000200163	0.00202514
ENSMUSG00000035847	Ids	4	light blue	478.008	461.688	360.142	397.266	445.808	340.752	323.057	681.638	222.57	0.00109702	0.00883629
ENSMUSG00000028883	Sema3a	4	light blue	51.659	69.8274	8.46424	22.4255	20.122	23.5984	6.4957	72.6782	19.8455	6.6596e-07	1.14881e-05
ENSMUSG00000023345	Poc1a	4	light blue	9.52996	2.39356	9.2765	0	0.896112	4.62165	6.42666	26.6533	34.6303	1.07481e-05	0.000147819
ENSMUSG00000002341	Ncan	4	light blue	136.595	115.341	146.352	107	82.0413	100.849	80.3667	250.55	262.953	2.27792e-05	0.000289447
ENSMUSG00000026028	Trak2	4	light blue	53.875	53.8786	79.4741	80.2502	62.0237	70.0877	58.6684	147.585	129.489	0.000906589	0.00751944
ENSMUSG00000029093	Sorcs2	4	light blue	44.044	46.2001	74.0362	55.88	21.1244	53.9101	69.7937	124.101	79.8691	0.000654873	0.00567728
ENSMUSG00000028132	Tmem56	4	light blue	22.5566	21.3244	38.1959	33.9578	24.8067	11.7401	43.3967	72.8961	69.374	0.000119094	0.00127639
ENSMUSG00000022419	Deptor	4	light blue	16.0512	2.34264	7.33339	8.64923	10.8506	3.05224	6.56473	39.3346	29.108	2.09957e-05	0.000269112
ENSMUSG00000019699	Akt3	4	light blue	22.4351	42.1803	38.6503	42.1718	31.94	24.3841	28.2631	99.1534	84.0477	0.000262198	0.00255432
ENSMUSG00000023046	Igfbp6	4	light blue	9.39472	7.20649	33.9848	0	6.03245	0	21.8364	78.1055	46.1579	1.77452e-13	7.13889e-12
ENSMUSG00000023019	Gpd1	4	light blue	12.7762	17.2358	35.8195	11.0291	21.8515	8.83995	38.629	85.5007	83.8253	2.41074e-09	5.9918e-08
ENSMUSG00000022490	Ppp1r1a	4	light blue	54.8368	80.2806	59.9184	42.607	33.1894	47.5775	112.983	180.842	173.228	1.25189e-08	2.78218e-07
ENSMUSG00000003352	Cacnb3	4	light blue	97.8464	102.028	93.043	104.62	40.0467	111.358	126.596	286.849	208.509	2.70138e-09	6.66159e-08
ENSMUSG00000058013	2021-09-11	4	light blue	70.8618	105.897	74.2871	69.6563	60.0981	76.3233	116.784	176.337	181.563	0.000211128	0.00212535
ENSMUSG00000024064	Galnt14	4	light blue	13.6728	25.2942	9.91335	15.7889	47.785	22.7936	41.4616	103.28	42.8795	6.78093e-07	1.167e-05
ENSMUSG00000019539	Rcn3	4	light blue	0	4.48721	0	2.3799	5.65142	8.09854	0	25.518	13.4337	1.60956e-05	0.000212863
ENSMUSG00000026062	Slc9a2	4	light blue	5.09857	7.19876	9.00552	0	21.5761	1.89682	0	35.5364	26.8673	5.6361e-05	0.00065882
ENSMUSG00000033208	S100b	4	light blue	77.497	35.4196	57.4817	140.319	175.728	110.458	52.1727	243.381	228.211	6.51395e-15	2.96096e-13
ENSMUSG00000026872	Zeb2	4	light blue	29.3841	23.9464	37.2965	39.7239	92.6153	34.4114	41.3235	167.504	96.5104	5.82001e-12	1.99856e-10
ENSMUSG00000029860	Zyx	4	light blue	19.5939	18.2295	13.5762	32.5842	26.6418	8.63295	15.3407	60.4433	43.5625	0.0010148	0.00824936
ENSMUSG00000039156	Stim2	4	light blue	57.7553	38.0168	35.4332	20.5487	35.6651	66.0428	49.8924	110.124	71.1879	0.000699928	0.0060018
ENSMUSG00000024211	Grm8	4	light blue	21.4759	4.101	18.7837	0	4.48056	38.6614	10.7801	70.4532	6.98895	9.99709e-09	2.25124e-07
ENSMUSG00000037492	Zmat4	4	light blue	14.9151	5.64389	24.2139	0	23.3327	26.9781	32.4785	32.5315	24.0293	0.000409988	0.00376922
ENSMUSG00000050963	Kcns2	4	light blue	33.0151	18.7035	35.7045	9.08442	11.4091	60.6694	36.97	64.575	58.2181	0.00021887	0.00219627
ENSMUSG00000039059	Hrh3	4	light blue	42.6168	42.3481	102.475	20.6167	37.9289	52.7904	93.4962	129.03	117.923	2.94424e-06	4.47956e-05
ENSMUSG00000050069	Grem2	4	light blue	15.863	17.0676	58.5927	2.88308	18.7386	31.0991	43.3277	54.1821	46.0372	0.000410829	0.00377538
ENSMUSG00000037138	Aff3	4	light blue	20.0063	22.3089	17.9436	43.6133	43.3763	46.2168	19.349	160.313	80.9427	4.42643e-12	1.5392e-10
ENSMUSG00000022342	Kcnv1	4	light blue	7.81643	8.07028	1.99072	5.76615	0	15.4557	23.6335	117.453	40.5985	3.53411e-15	1.6334e-13
ENSMUSG00000054733	Msra	4	light blue	9.07959	7.53847	29.5969	20.1135	27.2982	27.8293	6.63376	117.294	58.7581	8.37644e-14	3.47772e-12
ENSMUSG00000051339	2900026A02Rik	4	light blue	12.2411	13.1955	15.5193	3.82144	20.4047	19.1414	19.349	97.024	52.7794	8.75959e-09	1.98473e-07
ENSMUSG00000034902	Pip5k1c	4	light blue	117.175	127.334	130.034	143.107	132.015	112.644	132.539	374.019	170.058	1.58434e-06	2.54025e-05
ENSMUSG00000040855	Reps2	4	light blue	79.2237	87.6838	115.545	77.5711	108.682	113.124	73.6639	355.658	145.999	3.77917e-08	7.85613e-07
ENSMUSG00000008604	Ubqln4	4	light blue	36.6757	36.6686	66.2165	48.3731	57.3391	57.3041	37.0391	125.753	101.181	9.03137e-05	0.00100457
ENSMUSG00000001036	Epn2	4	light blue	96.1482	77.9422	90.4026	96.8823	98.2836	110.198	115.333	228.376	167.062	0.0012676	0.00998565
ENSMUSG00000049100	Pcdh10	4	light blue	108.616	142.363	84.8047	219.44	153.551	129.589	132.125	519.172	245.57	6.41599e-11	1.95099e-09
ENSMUSG00000028152	Tspan5	4	light blue	87.1024	80.7374	83.5837	54.1393	88.8539	79.0233	104.138	298.855	135.48	5.78164e-08	1.17476e-06
ENSMUSG00000020027	Socs2	4	light blue	19.8599	8.4673	5.88429	11.9675	15.0564	19.6297	15.4097	73.2979	49.1875	6.96835e-05	0.00079722
ENSMUSG00000068747	Sort1	4	light blue	89.8212	96.5795	205.053	148.506	186.243	152.871	122.588	474.254	239.802	9.42423e-16	4.64802e-14
ENSMUSG00000027419	Pcsk2	4	light blue	41.7869	89.9814	181.977	119.104	105.125	90.514	100.13	537.348	349.855	1.55634e-29	2.2874e-27
ENSMUSG00000021062	Rab15	4	light blue	35.823	63.7022	147.842	132.241	54.5185	157.212	91.2849	273.542	189.449	1.19475e-15	5.80164e-14
ENSMUSG00000036510	Cdh8	4	light blue	18.2265	6.84667	63.9398	11.0291	24.736	61.2816	50.3066	146.436	65.0991	2.03632e-18	1.27536e-16
ENSMUSG00000022454	Nell2	4	light blue	45.6137	19.8561	143.008	54.0033	84.4011	188.363	109.113	431.61	170.296	6.27104e-34	1.20218e-31
ENSMUSG00000032549	Rab6b	4	light blue	397.315	528.368	668.003	747.397	618.505	487.625	690.129	1227.26	664.748	4.31541e-08	8.91635e-07
ENSMUSG00000029436	Mmp17	4	light blue	16.0708	25.7357	121.556	110.958	25.0187	73.0853	97.5045	295.025	141.411	1.83529e-36	4.12865e-34
ENSMUSG00000020580	Rock2	4	light blue	185.008	229.46	292.41	225.669	207.595	257.581	395.545	651.197	336.287	7.34126e-08	1.46999e-06
ENSMUSG00000070348	Ccnd1	4	light blue	7.01616	7.44204	30.2538	40.1591	10.0607	8.83995	10.7801	68.8886	16.2441	1.37253e-07	2.61981e-06
ENSMUSG00000059003	Grin2a	4	light blue	40.7445	59.7497	186.352	132.948	95.1889	52.3636	70.2769	356.224	131.1	5.49145e-17	3.0342e-15
ENSMUSG00000040479	Dgkz	4	light blue	73.5688	131.028	123.603	242.328	152.011	107.672	344.96	800.427	198.311	1.1042e-22	1.00592e-20
ENSMUSG00000037217	Syn1	4	light blue	241.25	302.216	348.25	284.867	277.333	278.556	485.861	953.793	236.172	5.73797e-14	2.41411e-12
ENSMUSG00000005583	Mef2c	4	light blue	59.3089	54.2395	113.527	38.7856	34.4955	70.884	358.299	751.738	178.332	2.09085e-48	8.38087e-46
ENSMUSG00000050783	Htr1f	4	light blue	0	1.20437	6.94739	0	0.896112	3.68389	4.35347	22.8959	3.95195	4.39377e-05	0.000524446
ENSMUSG00000074575	Kcng1	4	light blue	3.90613	12.9788	9.61488	0	15.339	7.68454	59.0826	291.819	63.8867	1.494e-43	4.57455e-41
ENSMUSG00000032589	Bsn	4	light blue	156.22	247.349	140.828	213.198	137.271	150.858	204.406	915.49	314.362	6.28364e-25	6.66005e-23
ENSMUSG00000003948	Mmd	4	light blue	172.684	209.257	142.717	68.2147	86.8232	126.703	154.169	776.712	330.999	2.99563e-26	3.53164e-24
ENSMUSG00000056708	Ier5	4	light blue	13.769	8.46428	29.9829	15.3537	7.7184	15.4557	30.4053	114.192	52.1239	1.14304e-12	4.29294e-11
ENSMUSG00000047842	Diras2	4	light blue	68.6287	100.714	128.524	68.8539	82.5993	63.0439	157.139	629.45	263.447	5.46884e-28	7.30704e-26
ENSMUSG00000029101	Rgs12	4	light blue	15.9482	19.9234	19.596	23.867	21.8786	29.9967	17.3449	137.088	65.439	1.17414e-12	4.39476e-11
ENSMUSG00000019370	Calm3	4	light blue	494.766	578.191	465.743	616.231	614.954	485.81	667.395	1139.99	711.349	9.39688e-05	0.00104155
ENSMUSG00000062190	Lancl2	4	light blue	35.8046	38.2198	23.8953	39.7919	80.6645	33.224	19.4181	150.316	43.6907	9.5579e-08	1.86803e-06
ENSMUSG00000019194	Scn1b	4	light blue	43.835	109.395	118.307	134.254	197.526	55.5682	137.376	327.529	133.386	2.57565e-15	1.21072e-13
ENSMUSG00000054843	Atrnl1	4	light blue	22.6762	46.591	48.8621	20.1135	19.7489	31.8829	6.56473	153.226	43.7689	5.68402e-13	2.19842e-11
ENSMUSG00000043439	Epop	4	light blue	3.91397	8.88995	0.927616	0	7.82468	0	2.14222	33.1057	9.93282	9.39933e-07	1.58181e-05
ENSMUSG00000000531	Grasp	4	light blue	20.1865	23.7621	28.5737	12.4027	9.23587	11.3136	0	80.552	45.8053	8.82928e-07	1.49272e-05
ENSMUSG00000022426	Josd1	4	light blue	45.2441	39.5488	61.0295	31.0747	26.0132	29.7916	25.9828	103.894	73.8978	0.000823593	0.00691693
ENSMUSG00000003545	Fosb	4	light blue	8.99641	5.88756	1.51685	0	0	0	2.21125	57.7745	14.4492	2.60495e-10	7.32508e-09
ENSMUSG00000035237	Lcat	4	light blue	11.0556	3.39263	6.87965	17.6657	10.3004	19.207	6.56473	38.2305	31.4673	0.000147918	0.00154991
ENSMUSG00000035735	Dagla	4	light blue	22.1333	29.6649	20.1852	50.6171	20.8412	16.2626	15.0646	79.7541	48.6029	0.000429897	0.00392281
ENSMUSG00000030270	Cpne9	4	light blue	4.19824	4.38572	0	5.26298	2.89243	9.20973	8.77598	34.692	14.5476	0.00114142	0.00913387
ENSMUSG00000045038	Prkce	4	light blue	400.411	453.791	461.531	69.3571	233.912	307.158	431.27	809.851	443.283	2.42836e-12	8.74765e-11
ENSMUSG00000024617	Camk2a	4	light blue	395.573	595.625	393.069	44.4157	121.301	359.553	593.248	1354.2	754.742	6.17498e-31	9.79378e-29
ENSMUSG00000037855	Zfp365	4	light blue	200.302	215.422	205.216	21.6231	93.2596	129.908	191.139	679.97	574.409	3.26853e-27	4.16521e-25
ENSMUSG00000029120	Ppp2r2c	4	light blue	265.472	301.305	242.268	177.364	223.958	161.586	263.075	516.275	460.264	1.34569e-06	2.19108e-05
ENSMUSG00000000247	Lhx2	4	light blue	7.28885	12.8424	3.9137	0	4.68465	2.31083	0	28.5002	21.993	1.4107e-05	0.000188945
ENSMUSG00000034731	Dgkh	4	light blue	68.6657	127.469	176.945	46.7956	47.9625	52.0806	47.8882	216.737	197.544	4.67647e-12	1.61848e-10
ENSMUSG00000015501	Hivep2	4	light blue	91.5328	109.765	138.451	50.6851	50.9334	65.9458	82.716	221.9	159.81	6.06734e-08	1.23055e-06
ENSMUSG00000025658	Ksr2	4	light blue	173.289	232.114	304.419	37.9152	62.912	63.2757	78.2245	412.01	327.283	3.33937e-21	2.67708e-19
ENSMUSG00000019831	Wasf1	4	light blue	172.942	271.245	278.189	97.5487	68.945	153.037	132.194	531.412	296.958	8.95872e-12	3.0432e-10
ENSMUSG00000032010	Usp2	4	light blue	60.6716	77.6114	106.667	31.2107	51.0669	36.1329	35.0349	142.746	163.895	1.15111e-07	2.21443e-06
ENSMUSG00000028351	Brinp1	4	light blue	182.284	185.13	229.928	161.439	125.157	86.3399	112.914	288.321	217.789	0.000306289	0.00292755
ENSMUSG00000027797	Dclk1	4	light blue	518.169	684.64	748.379	281.413	483.265	370.718	354.359	945.698	854.743	9.56409e-06	0.000132861
ENSMUSG00000047747	Rnf150	4	light blue	37.5492	83.7447	76.5763	15.2858	35.0794	37.713	54.3149	105.637	87.8703	1.01893e-05	0.000140925
ENSMUSG00000037972	Snn	4	light blue	123.762	115.809	135.14	76.5648	65.1486	121.995	58.6684	177.904	156.849	0.00116741	0.00931813
ENSMUSG00000031292	Cdkl5	4	light blue	97.6616	97.664	129.818	46.4284	39.3915	81.7729	45.2628	186.874	112.616	0.000129133	0.00137133
ENSMUSG00000022024	Sugt1	4	light blue	142.517	135.908	153.693	53.7041	152.902	120.143	21.8364	175.744	137.312	3.39869e-05	0.000416727
ENSMUSG00000063297	Luzp2	4	light blue	97.2733	169.188	138.911	182.056	113.385	81.5323	41.3235	167.976	123.088	9.88456e-05	0.00108718
ENSMUSG00000026640	Plxna2	4	light blue	108.254	147.032	166.314	215.211	91.0978	80.3239	76.0823	230.048	116.27	0.000113992	0.0012325
ENSMUSG00000048458	Fam212b	4	light blue	14.0699	41.4938	100.513	4.32462	4.13455	10.8889	10.8492	121.668	87.5103	1.07037e-21	9.04116e-20
ENSMUSG00000001986	Gria3	4	light blue	194.451	255.477	556.687	284.065	153.774	161.833	306.402	607.271	313.865	2.94602e-09	7.20843e-08
ENSMUSG00000041324	Inhba	4	light blue	5.10525	8.81	61.6298	0	10.9218	13.375	2.14222	61.3008	30.7864	4.3857e-11	1.36564e-09
ENSMUSG00000034275	Igsf9b	4	light blue	62.8854	61.521	149.636	77.0679	58.5733	56.3663	76.1513	154.641	92.9267	4.6787e-05	0.000556947
ENSMUSG00000094626	Cecr6	4	light blue	17.8908	16.4344	37.3294	9.08442	12.3324	9.69112	15.4097	90.7354	48.82	9.99387e-06	0.000138395
ENSMUSG00000029465	Arpc3	4	light blue	98.7816	88.1311	154.498	58.8991	98.2323	76.9251	76.4965	224.266	172.564	2.46976e-06	3.829e-05
ENSMUSG00000033805	Ephx4	4	light blue	14.1745	23.498	42.1304	10.0908	12.1996	2.31083	6.4957	69.3444	40.142	1.52778e-07	2.89744e-06
ENSMUSG00000049303	Syt12	4	light blue	4.3392	9.21309	21.519	4.32462	3.23844	1.84195	2.14222	31.2408	30.0028	3.91142e-06	5.799e-05
ENSMUSG00000028289	Epha7	4	light blue	16.8102	3.6081	54.942	7.1397	19.9886	9.89812	23.9096	162.427	94.5998	1.68451e-23	1.65052e-21
ENSMUSG00000027347	Rasgrp1	4	light blue	139.915	165.347	411.435	29.13	67.4638	50.1857	32.3404	1036.84	558.421	3.09621e-35	6.2623e-33
ENSMUSG00000052889	Prkcb	4	light blue	244.037	443.734	493.596	138.143	221.626	158.415	198.325	1291.07	1144.9	5.12238e-25	5.48194e-23
ENSMUSG00000007617	Homer1	4	light blue	97.758	103.004	163.713	21.5551	66.8068	80.1912	88.9356	440.466	375.429	3.78196e-29	5.44948e-27
ENSMUSG00000070639	Lrrc8b	4	light blue	40.829	40.5448	51.1634	1.44154	37.5558	47.3636	32.6165	109.955	100.15	1.06719e-08	2.38614e-07
ENSMUSG00000050556	Kcnb1	4	light blue	71.1088	84.5594	137.239	104.552	47.1648	72.496	128.876	163.877	203.911	3.45325e-07	6.15443e-06
ENSMUSG00000033730	Egr3	4	light blue	76.5843	57.7446	100.646	10.0228	5.54514	15.424	46.1602	165.984	147.378	1.52288e-15	7.34648e-14
ENSMUSG00000032528	Vipr1	4	light blue	9.68622	12.9385	29.0076	4.7598	0	0	0	27.6976	20.4024	3.59116e-08	7.50434e-07
ENSMUSG00000068373	D430041D05Rik	4	light blue	58.4558	89.032	95.8811	46.7956	46.791	98.8707	115.885	220.997	170.746	1.03926e-08	2.33078e-07
ENSMUSG00000020674	Pxdn	4	light blue	36.9975	73.1356	60.5952	36.8408	14.2309	54.9896	45.8841	165.77	93.9369	3.47103e-09	8.34485e-08
ENSMUSG00000027221	Chst1	4	light blue	171.121	190.739	274.14	127.617	85.4476	209.28	238.058	432.641	217.299	8.54387e-08	1.68629e-06
ENSMUSG00000038205	Prkab2	4	light blue	27.7469	40.7556	50.371	15.7889	29.4286	34.4556	59.0826	100.12	64.5092	0.000110963	0.00120329
ENSMUSG00000020475	Pgam2	4	light blue	2.37416	6.11169	6.8119	0	0	1.89682	6.42666	18.2127	14.0891	0.00121471	0.00964356
ENSMUSG00000044629	Cnrip1	4	light blue	180.318	114.427	129.256	105.899	110.371	148.56	125.837	289.521	37.2088	1.34025e-07	2.56264e-06
ENSMUSG00000033419	Snap91	4	light blue	369.424	406.451	389.454	408.404	394.772	354.904	348.209	700.056	162.905	1.06524e-05	0.000146777
ENSMUSG00000030898	Cckbr	4	light blue	26.8675	19.9293	16.5623	0	12.6156	20.6773	17.4829	80.4658	0	1.1664e-09	3.00404e-08
ENSMUSG00000024065	Ehd3	4	light blue	122.128	117.721	124.929	98.0519	95.0995	119.498	84.7202	273.194	34.7214	2.53908e-08	5.40837e-07
ENSMUSG00000031278	Acsl4	4	light blue	67.2183	54.7086	75.5048	64.0941	71.3592	72.443	80.0215	174.706	16.118	1.65368e-06	2.64565e-05
ENSMUSG00000057230	Aak1	4	light blue	309.149	275.239	266.766	221.344	343.235	260.264	313.381	634.42	256.682	0.000190964	0.00194367
ENSMUSG00000026103	Gls	4	light blue	273.403	268.842	278.873	309.21	228.758	271.239	315.247	629.296	189.097	7.87995e-05	0.000890422
ENSMUSG00000034187	Nsf	4	light blue	619.387	613.625	814.432	635.719	775.464	646.07	815.966	1889.52	411.043	3.87885e-10	1.06492e-08
ENSMUSG00000016382	Pls3	4	light blue	82.6891	84.7578	138.659	93.9312	98.3102	70.2755	58.8755	436.979	52.989	1.74372e-15	8.33882e-14
ENSMUSG00000021087	Rtn1	4	light blue	2442.45	2313.23	2483.93	2171.28	2574.87	2765.94	2241.49	4912.4	1768.1	0.000510926	0.00457061
ENSMUSG00000031144	Syp	4	light blue	546.275	609.14	656.617	838.826	738.485	629.894	879.059	1330.73	242.815	2.89111e-09	7.08194e-08
ENSMUSG00000022973	Synj1	4	light blue	592.987	565.805	704.467	748.281	709.461	575.241	649.36	1318.7	310.769	5.10231e-06	7.415e-05
ENSMUSG00000054459	Vsnl1	4	light blue	396.881	331.484	446.432	431.333	682.358	531.849	609.141	1178.11	38.3727	3.43103e-27	4.34716e-25
ENSMUSG00000051615	Rap2a	4	light blue	142.846	103.257	124.666	83.2013	90.6975	106.244	137.376	246.155	40.0341	1.38808e-05	0.000186254
ENSMUSG00000029135	Fosl2	4	light blue	36.9125	32.2748	36.7274	0	2.65271	5.36306	30.3363	70.0107	12.2921	1.24215e-10	3.63671e-09
ENSMUSG00000063142	Kcnma1	4	light blue	182.2	171.533	198.235	64.4613	115.292	157.769	176.074	464.677	130.33	3.20981e-08	6.75869e-07
ENSMUSG00000024479	Mal2	4	light blue	161.063	163.111	213.409	143.175	77.0559	110.443	106.764	473.738	168.794	2.88299e-09	7.07066e-08
ENSMUSG00000062257	Opcml	4	light blue	131.949	128.023	259.874	132.146	73.312	165.303	140.763	447.034	73.1014	1.35942e-10	3.9486e-09
ENSMUSG00000002741	Ykt6	4	light blue	49.928	40.4603	78.1327	59.2663	56.6392	37.7591	78.3625	139.172	54.6801	0.000954903	0.00782886
ENSMUSG00000036800	Fam135b	4	light blue	16.6619	20.9243	33.8087	37.7112	45.9662	61.0938	19.7632	75.0804	55.1535	0.000244504	0.00240963
ENSMUSG00000028530	Jak1	4	light blue	95.8418	92.2165	133.353	97.5487	139.481	162.673	34.6207	225.184	142.284	0.000260904	0.00254396
ENSMUSG00000021816	Ppp3cb	4	light blue	319.973	255.077	379.377	216.217	303.282	324.16	278.346	620.729	307.975	0.000524753	0.00467472
ENSMUSG00000019966	Kitl	4	light blue	27.205	16.095	22.8805	4.7598	12.8197	26.0739	6.56473	98.2548	29.6576	1.27053e-05	0.000171841
ENSMUSG00000025986	Slc39a10	4	light blue	104.088	75.6524	167.54	98.555	93.9643	144.035	69.8627	323.626	148.652	3.47829e-08	7.27537e-07
ENSMUSG00000022892	App	4	light blue	1404.98	1142.86	2107.56	1990.82	1637.46	1795.08	1010.7	3229.72	1803.85	1.31223e-05	0.000177047
ENSMUSG00000042834	Nrep	4	light blue	42.1175	48.111	77.572	88.6002	60.598	67.8443	39.3193	205.234	62.4877	3.93471e-06	5.82961e-05
ENSMUSG00000038244	Mical2	4	light blue	15.8669	16.2603	31.6557	31.7138	19.0218	32.4933	28.4011	102.1	30.6656	1.89053e-05	0.000245024
ENSMUSG00000022332	Khdrbs3	4	light blue	18.0126	31.636	62.5933	57.8928	86.4409	121.68	71.7288	213.451	69.9734	7.41441e-18	4.41778e-16
ENSMUSG00000021301	Hecw1	4	light blue	56.751	55.0865	74.5577	48.8083	92.7481	92.5646	95.7764	166.094	69.0585	0.000811852	0.00683655
ENSMUSG00000047414	Flrt2	4	light blue	18.8875	32.1522	47.1149	61.7822	23.2892	64.2576	17.3449	121.799	40.5053	2.56791e-06	3.96166e-05
ENSMUSG00000028926	Cdk14	4	light blue	98.6466	143.555	165.649	44.8509	200.749	189.039	89.5569	580.792	48.1571	2.36841e-15	1.12288e-13
ENSMUSG00000021314	Amph	4	light blue	100.564	130.638	133.699	82.7661	207.042	185.205	108.699	609.823	69.1198	8.83424e-21	6.78605e-19
ENSMUSG00000058672	Tubb2a	4	light blue	465.107	419.776	579.075	523.415	702.322	700.398	611.284	1111.03	195.979	1.15551e-08	2.57578e-07
ENSMUSG00000040560	Wdr7	4	light blue	199.336	166.232	293.568	151.389	246.787	282.034	178.562	463.07	193.221	0.000425655	0.00388571
ENSMUSG00000061887	Ssbp3	4	light blue	71.0456	65.0303	91.4657	93.1561	69.0229	144.218	111.117	326.884	51.2016	1.25483e-13	5.10407e-12
ENSMUSG00000044847	Lsm11	4	light blue	11.1388	9.41576	6.74416	12.4707	19.8467	23.5984	15.3407	80.065	2.36672	8.23694e-08	1.62743e-06
ENSMUSG00000037664	Cdkn1c	4	light blue	0	2.61631	0	1.44154	7.40802	5.77706	4.28444	27.2323	3.16305	3.36454e-05	0.000413229
ENSMUSG00000041670	Rims1	4	light blue	82.6579	45.0348	55.6865	38.7856	87.9464	101.588	50.0995	195.211	67.902	1.93763e-07	3.61091e-06
ENSMUSG00000031343	Gabra3	4	light blue	134.01	68.1749	84.5934	140.088	138.006	240	139.173	344.269	19.047	4.41165e-17	2.44986e-15
ENSMUSG00000028527	Ak4	4	light blue	21.2578	7.45703	13.9146	31.9451	11.676	53.544	21.8364	103.003	5.52234	1.65885e-09	4.17955e-08
ENSMUSG00000050505	Pcdh20	4	light blue	13.1393	2.92439	9.25637	26.2469	8.23347	35.9382	12.9224	85.3178	19.1624	7.64593e-09	1.75769e-07
ENSMUSG00000037469	Acp7	4	light blue	0	0	0	0	0	1.84195	0	23.1423	0	1.69252e-07	3.18644e-06
ENSMUSG00000033726	Emx1	4	light blue	0	0	0	0	0	0	0	17.3693	0	2.7611e-06	4.2213e-05
ENSMUSG00000029335	Bmp3	4	light blue	5.0029	11.7553	20.9099	0	0	3.25924	0	214.714	0	6.14345e-42	1.80585e-39
ENSMUSG00000004637	Wwox	4	light blue	27.3077	19.0146	28.0401	18.1688	28.0445	29.5297	19.4181	150.08	11.2787	7.06542e-12	2.41495e-10
ENSMUSG00000048482	Bdnf	4	light blue	5.28699	4.41273	10.0012	0	1.20649	3.46624	19.349	390.012	0	3.19876e-65	2.82079e-62
ENSMUSG00000047986	Palm3	4	light blue	0	0	0	0	0.896112	1.15541	0	19.0655	0	1.02393e-05	0.000141526
ENSMUSG00000049630	C1ql3	4	light blue	3.01304	3.6363	2.78285	1.44154	2.89243	20.6898	4.28444	286.384	0	5.61581e-55	3.17452e-52
ENSMUSG00000028341	Nr4a3	4	light blue	31.0891	27.3321	14.0299	4.32462	6.82289	1.89682	15.2026	230.272	3.95195	5.24162e-29	7.45527e-27
ENSMUSG00000047904	Sstr2	4	light blue	10.8287	6.00742	49.8894	2.3799	0	11.3809	14.9955	193.691	0	5.27681e-28	7.09344e-26
ENSMUSG00000029420	Rimbp2	4	light blue	74.8802	62.5668	72.1609	23.867	64.4446	32.2988	56.5261	235.74	62.1701	6.42497e-10	1.71899e-08
ENSMUSG00000030729	Pgm2l1	4	light blue	432.238	390.421	491.749	250.08	326.853	395.767	516.474	1538.49	197.816	2.43371e-18	1.51564e-16
ENSMUSG00000026833	Olfm1	4	light blue	576.321	618.854	552.797	277.224	484.939	555.79	392.434	2023.92	113.279	9.77856e-32	1.64563e-29
ENSMUSG00000003279	Dlgap1	4	light blue	172.168	240.282	243.759	70.7306	153.096	166.071	295.139	707.743	112.256	1.18681e-23	1.16806e-21
ENSMUSG00000028086	Fbxw7	4	light blue	144.581	199.9	202.52	195.165	65.6981	137.147	141.246	514.568	124.661	1.21498e-16	6.50131e-15
ENSMUSG00000050064	Zfp697	4	light blue	12.2771	14.6481	10.4748	4.7598	7.09764	22.2909	10.8492	56.6906	6.31124	0.000275826	0.00267408
ENSMUSG00000030662	Ipo5	4	light blue	71.6282	80.0945	84.4711	69.2211	48.7258	81.3504	50.1685	209.485	64.8449	4.28965e-05	0.000513686
ENSMUSG00000045314	Sowahb	4	light blue	3.87656	1.73431	5.88429	0	2.65271	0	0	30.1785	0.788905	0.000269706	0.00261975
ENSMUSG00000023232	Serinc2	4	light blue	1.55062	1.37195	0	0	0	0	2.21125	17.4147	0	0.000740253	0.00630344
ENSMUSG00000044067	Gpr22	4	light blue	27.1681	15.4865	14.7067	14.3474	42.1257	17.625	24.1167	129.637	20.4024	1.03904e-07	2.01289e-06
ENSMUSG00000040536	Necab1	4	light blue	114.271	91.7522	52.9512	2.3799	51.8416	98.0057	39.2503	323.081	84.5993	1.60858e-19	1.11168e-17
ENSMUSG00000033510	Otud7a	4	light blue	4.93334	5.73942	7.94276	0	10.4424	0.948412	15.2717	32.9143	7.89648	0.00110753	0.0089112
ENSMUSG00000042298	Ttc19	4	light blue	94.0329	141.054	180.865	110.223	103.679	106.888	138.897	265.327	134.581	0.000392027	0.00362983
ENSMUSG00000030465	Psd3	4	light blue	162.936	242.033	268.844	179.444	167.281	181.994	147.88	470.813	271.726	7.45261e-07	1.27661e-05
ENSMUSG00000044469	Tnfaip8l1	4	light blue	6.64525	6.4591	1.99072	2.88308	0	0.948412	6.4957	32.1619	5.98087	0.000349377	0.00327622
ENSMUSG00000032289	Thsd4	4	light blue	0	8.63552	3.50757	5.76615	6.75163	0.948412	8.70695	37.0138	2.36672	2.50737e-05	0.000316776
ENSMUSG00000039208	Metrnl	4	light blue	2.25984	4.77304	11.6734	11.0291	9.6169	0	0	48.4868	0	1.0207e-08	2.29381e-07
ENSMUSG00000017376	Nlk	4	light blue	58.9258	80.2505	69.5337	67.0452	101.682	63.557	67.0302	226.424	81.232	1.81787e-06	2.88115e-05
ENSMUSG00000059991	Nptx2	4	light blue	16.3731	18.0089	13.5963	3.82144	5.10132	5.63559	0	94.2284	13.9981	1.60888e-09	4.06292e-08
ENSMUSG00000003382	Etv3	4	light blue	30.2525	32.5695	58.0354	39.2887	18.1879	10.2679	32.6165	74.3781	19.5204	0.000234658	0.00232716
ENSMUSG00000021196	Pfkp	4	light blue	175.738	290.92	324.777	319.763	213.886	183.045	274.338	452.93	292.173	0.000638519	0.00555079
ENSMUSG00000026688	Mgst3	4	light blue	43.761	39.4922	77.8027	180.886	151.728	46.2381	39.4574	276.875	80.3	4.27466e-20	3.1205e-18
ENSMUSG00000022307	Oxr1	4	light blue	100.762	88.6112	200.043	241.363	270.224	163.559	78.3625	460.33	89.8398	2.2757e-15	1.08125e-13
ENSMUSG00000029752	Asns	4	light blue	86.5777	62.2683	102.307	122.49	96.1381	69.2387	58.8064	202.635	63.1336	8.69678e-06	0.000121888
ENSMUSG00000020894	Vamp2	4	light blue	532.437	595.523	798.499	862.326	728.783	667.829	710.863	1332.97	640.57	9.67183e-05	0.00106719
ENSMUSG00000033849	B3galt2	4	light blue	19.4314	14.4256	26.3603	54.1393	32.109	22.422	26.1899	86.398	10.1446	3.64555e-05	0.000443542
ENSMUSG00000028773	Fabp3	4	light blue	26.3294	30.3891	52.7001	68.9219	84.7991	64.2454	32.4094	175.224	53.689	1.80907e-11	5.95265e-10
ENSMUSG00000018865	Sult4a1	4	light blue	197.122	176.344	297.338	355.87	351.371	304.567	289.748	665.409	214.549	3.35023e-09	8.08088e-08
ENSMUSG00000059149	Mfsd4a	4	light blue	8.29887	0.622693	14.0299	15.7889	38.6916	18.2037	25.9828	64.3968	4.96004	4.24774e-12	1.48408e-10
ENSMUSG00000007594	Hapln4	4	light blue	12.5225	5.27669	42.6988	120.913	136.214	30.8903	85.4105	280.71	4.73343	1.55697e-46	6.02193e-44
ENSMUSG00000046442	Ppm1e	4	light blue	41.3738	50.6571	54.1287	71.4378	142.329	67.5614	66.8921	237.176	46.5011	1.32989e-09	3.40485e-08
ENSMUSG00000021700	Rab3c	4	light blue	385.107	484.84	491.771	632.088	802.986	540.334	631.737	1309.21	508.61	1.71837e-07	3.22961e-06
ENSMUSG00000038156	Spon1	4	light blue	40.2696	23.4835	34.8322	128.623	122.817	99.7147	80.5048	311.476	51.7522	6.83417e-18	4.08309e-16
ENSMUSG00000009075	Cabp7	4	light blue	3.19691	0	4.84131	11.5323	19.8467	15.2063	2.14222	55.0805	3.60672	3.03792e-12	1.07859e-10
ENSMUSG00000024245	Tmem178	4	light blue	4.25099	0.74568	7.58424	40.2271	45.5139	36.5576	28.3321	110.312	15.7951	3.11501e-21	2.50634e-19
ENSMUSG00000027500	Stmn2	4	light blue	190.236	267.293	290.055	758.168	670.16	723.024	558.906	1138.5	149.665	4.17501e-28	5.64677e-26
ENSMUSG00000042429	Adora1	4	light blue	31.8567	35.2623	35.5767	110.591	76.2552	22.2467	37.4532	298.354	128.825	1.21318e-28	1.68212e-26
ENSMUSG00000041889	Shisa4	4	light blue	70.1765	54.2056	71.8426	214.776	186.58	107.999	136.824	609.849	143.906	8.38491e-30	1.24901e-27
ENSMUSG00000038807	Rap1gap2	4	light blue	20.4225	22.2186	38.6903	73.1105	52.274	31.1857	30.4053	167.453	33.6095	5.77344e-14	2.4244e-12
ENSMUSG00000093930	Hmgcs1	4	light blue	90.9807	70.6435	90.5978	178.37	124.395	107.184	123.901	297.086	126.725	4.45563e-09	1.0517e-07
ENSMUSG00000021752	Kctd6	4	light blue	22.2968	24.3223	22.7175	29.198	46.89	24.7221	12.9914	114.58	32.1599	4.98484e-06	7.26825e-05
ENSMUSG00000041959	S100a10	4	light blue	17.513	9.92911	17.6529	61.6462	45.7898	34.084	49.7543	125.096	59.6773	4.29372e-12	1.49778e-10
ENSMUSG00000022594	Lynx1	4	light blue	44.733	58.7722	112.295	305.919	210.897	146.797	125.006	515.568	288.585	1.28209e-25	1.43477e-23
ENSMUSG00000040276	Pacsin1	4	light blue	81.8352	116.759	141.005	189.399	188.848	145.636	161.01	303.875	175.517	1.28839e-07	2.46561e-06
ENSMUSG00000027956	Tmem144	4	light blue	4.47942	1.24539	1.51685	18.672	11.9592	1.15541	0	32.016	8.45346	1.49888e-06	2.41551e-05
ENSMUSG00000028528	Dnajc6	4	light blue	157.284	132.909	180.014	176.126	257.896	226.182	188.858	377.126	104.087	7.09162e-07	1.21667e-05
ENSMUSG00000001525	Tubb5	4	light blue	442.283	394.372	362.207	509.067	529.784	622.219	510.325	884.286	375.198	0.000408155	0.00375707
ENSMUSG00000028402	Mpdz	4	light blue	20.1713	10.9694	22.785	21.1199	20.8491	38.0423	15.2717	78.0579	22.6559	0.000187849	0.00191905
ENSMUSG00000021732	Fgf10	4	light blue	0	0	0	2.88308	0	3.79365	0	12.7997	0	0.000405978	0.00374033
ENSMUSG00000059995	Atxn7l3	4	light blue	57.5716	60.8341	74.9441	89.4706	104.582	86.3948	69.4485	172.413	102.184	0.000183934	0.00188583
ENSMUSG00000029064	Gnb1	4	light blue	498.395	407.577	683.337	795.553	838.175	611.499	521.867	1097.69	654.491	4.94401e-05	0.000585055
ENSMUSG00000063524	Eno1	4	light blue	233.499	212.804	445.147	513.052	396.249	338.117	354.636	962.653	414.235	1.73723e-11	5.73338e-10
ENSMUSG00000023456	Tpi1	4	light blue	694.823	689.049	961.243	1219.13	900.854	822.12	899.858	1898.31	908.542	2.5842e-07	4.7006e-06
ENSMUSG00000022841	Ap2m1	4	light blue	231.115	274.339	296.212	466.052	292.37	315.306	357.123	577.807	280.406	0.000413873	0.00380014
ENSMUSG00000039347	Atp6v0e2	4	light blue	478.603	386.026	441.381	636.453	460.638	535.665	541.904	951.887	388.736	0.000339252	0.00319485
ENSMUSG00000003363	Pld3	4	light blue	333.81	262.926	368.409	467.099	397.756	393.727	532.783	912.758	559.67	1.79293e-06	2.84571e-05
ENSMUSG00000043067	Dpy19l1	4	light blue	94.2932	105.487	76.142	162.744	79.013	70.7745	82.578	344.769	26.2753	1.37481e-14	6.11072e-13
ENSMUSG00000021587	Pcsk1	4	light blue	21.6796	22.3976	18.6003	129.929	22.2247	12.6229	13.0604	202.583	6.76977	1.21293e-21	1.01289e-19
ENSMUSG00000030518	Fam189a1	4	light blue	30.2601	25.3553	12.2901	26.2469	11.0281	28.799	28.2631	102.067	12.2995	3.44857e-07	6.15106e-06
ENSMUSG00000047557	Lxn	4	light blue	36.5839	20.1586	27.2879	36.7049	44.2796	23.4695	21.7674	106.349	35.1799	0.00119986	0.00954841
ENSMUSG00000068566	Myadm	4	light blue	44.2991	28.4078	37.2686	73.6137	73.0247	51.7002	32.4785	255.902	31.6886	1.2891e-14	5.76512e-13
ENSMUSG00000066113	Adamtsl1	4	light blue	4.46221	5.03122	2.91834	3.82144	6.82289	9.31948	4.42251	50.9667	6.87565	1.76183e-05	0.000229967
ENSMUSG00000026730	Pter	4	light blue	19.2843	10.3851	31.2214	0	46.8774	51.1466	4.35347	1567.37	2.36672	4.24771e-142	3.1215e-138
ENSMUSG00000026065	Slc9a4	4	light blue	0	0	0	0	0	0	0	17.5834	0	1.56899e-06	2.5193e-05
ENSMUSG00000070570	Slc17a7	4	light blue	0	2.34264	0	0	0	0	12.8533	789.255	0	1.20124e-172	2.64825e-168
ENSMUSG00000067879	3110035E14Rik	4	light blue	14.8402	3.96662	9.52701	27.3212	21.8159	17.1897	4.42251	796.941	10.8202	1.27343e-105	4.01057e-102
ENSMUSG00000038255	Neurod2	4	light blue	0.892321	1.48099	0	0	0	0	0	131.771	0	3.89977e-38	9.7698e-36
ENSMUSG00000035033	Tbr1	4	light blue	0.592211	0.626265	4.55054	1.44154	5.06569	2.84524	0	175.036	0	3.08189e-41	8.8238e-39
ENSMUSG00000024256	Adcyap1	4	light blue	0	0	4.84131	0	0	3.25924	0	44.7475	0	7.64876e-14	3.18761e-12
ENSMUSG00000037362	Nov	4	light blue	11.5893	11.8998	3.0337	0	1.44622	5.77706	4.42251	191.406	0	2.55104e-34	5.11274e-32
ENSMUSG00000025128	Bhlhe22	4	light blue	2.90559	0.974343	0	0	0	1.15541	2.21125	57.0819	0	2.09562e-13	8.4e-12
ENSMUSG00000035456	Prdm8	4	light blue	1.64552	0	1.51685	0	0	0	0	53.0601	4.96004	2.22467e-13	8.82106e-12
ENSMUSG00000028266	Lmo4	4	light blue	70.1497	78.7011	138.167	64.0261	49.8604	86.2976	71.7288	772.971	190.533	2.50891e-40	6.91394e-38
ENSMUSG00000037984	Neurod6	4	light blue	0	0	0	0	0	0	0	249.758	0	4.38401e-76	6.90356e-73
ENSMUSG00000029151	Slc30a3	4	light blue	0	0	0.995361	0	5.30541	3.46624	10.7111	271.048	0	8.93861e-69	1.03716e-65
ENSMUSG00000107677	Olfr316	4	light blue	0	0	0	0	0	0	0	26.5576	0	1.19759e-09	3.08075e-08
ENSMUSG00000021743	Fezf2	4	light blue	0	0	0	0	0	1.84195	4.35347	81.223	1.57781	5.15651e-25	5.49181e-23
ENSMUSG00000022421	Nptxr	4	light blue	68.1679	51.188	80.6248	139.884	104.637	153.28	162.807	1669.62	61.0285	4.82251e-103	1.32896e-99
ENSMUSG00000043659	Npsr1	4	light blue	0.822759	0	0	0	0	4.62165	4.28444	48.3134	0	4.37041e-13	1.70834e-11
ENSMUSG00000053025	Sv2b	4	light blue	100.337	109.886	84.3557	6.20134	20.8841	46.8591	123.763	1013.93	132.065	1.99403e-71	2.5859e-68
ENSMUSG00000023927	Satb1	4	light blue	3.88325	7.52825	7.15029	3.82144	7.68337	19	37.0391	204.933	28.193	2.64522e-34	5.25373e-32
ENSMUSG00000063659	Zbtb18	4	light blue	22.8478	32.7358	53.4724	24.8733	38.5576	19.1414	13.1985	525.141	93.9295	9.58415e-58	6.81588e-55
ENSMUSG00000039037	St6galnac5	4	light blue	28.9121	24.7112	46.9992	13.9122	41.8389	69.207	28.3321	438.082	86.3761	9.33627e-44	2.89898e-41
ENSMUSG00000023192	Grm2	4	light blue	1.59884	0.626265	11.9916	2.3799	7.16889	15.7389	17.2758	128.251	0	6.20633e-24	6.2193e-22
ENSMUSG00000009394	Syn2	4	light blue	416.679	487.22	515.258	373.399	396.587	681.56	669.538	2164.63	227.051	7.61566e-33	1.365e-30
ENSMUSG00000033316	Galnt9	4	light blue	12.2702	24.7598	32.5628	15.2858	24.256	19.2176	56.3881	170.914	1.24001	1.60083e-21	1.32676e-19
ENSMUSG00000015002	Efr3a	4	light blue	92.1807	82.2556	122.172	148.805	126.089	124.044	112.638	468.578	15.4403	1.32045e-19	9.2415e-18
ENSMUSG00000027438	Napb	4	light blue	293.666	474.751	529.248	539.136	545.437	555.504	556.969	1474.55	239.104	5.78167e-17	3.17862e-15
ENSMUSG00000031523	Dlc1	4	light blue	13.7343	12.0018	35.7119	38.2144	32.5251	35.5985	28.4702	149.719	26.8323	2.76155e-12	9.86726e-11
ENSMUSG00000027784	Ppm1l	4	light blue	45.8738	27.9316	92.1901	120.845	149.652	89.1513	25.9138	340.656	28.7405	1.05789e-28	1.47608e-26
ENSMUSG00000004151	Etv1	4	light blue	43.304	16.4373	99.273	47.2988	298.747	20.9391	19.4871	579.901	112.865	4.41748e-65	3.74568e-62
ENSMUSG00000003746	Man1a	4	light blue	15.5196	7.72979	50.8452	46.8636	58.0939	25.8989	17.4139	207.516	61.1216	1.30583e-19	9.16824e-18
ENSMUSG00000032452	Clstn2	4	light blue	4.87393	6.35038	48.7941	18.1688	61.0847	36.211	36.901	164.065	14.4269	1.0687e-25	1.20824e-23
ENSMUSG00000026395	Ptprc	4	light blue	1.18442	1.24436	4.77357	12.9059	24.1141	6.99801	15.4097	106.161	0.788905	1.11563e-19	7.9084e-18
ENSMUSG00000054814	Usp46	4	light blue	42.025	51.6578	111.468	122.354	100.503	97.6023	60.5345	266.705	46.789	8.81032e-14	3.63731e-12
ENSMUSG00000029765	Plxna4	4	light blue	63.1159	89.8138	105.205	136.837	92.4106	78.6959	78.2935	279.922	38.5642	9.63023e-11	2.86129e-09
ENSMUSG00000027397	Slc20a1	4	light blue	108.125	123.482	150.7	205.555	167.947	135.793	125.906	388.871	77.9758	1.80859e-10	5.17148e-09
ENSMUSG00000059187	Fam19a1	4	light blue	7.47177	1.7207	30.6955	65.3044	22.9354	45.8752	23.9096	174.635	3.94453	4.18015e-17	2.32716e-15
ENSMUSG00000022587	Ly6e	4	light blue	99.0963	99.1444	76.0263	165.328	91.6226	225.933	169.578	573.916	78.7127	1.07847e-21	9.07479e-20
ENSMUSG00000020080	Hkdc1	4	light blue	0	0.578104	0	0	0	5.52584	0	18.605	0	8.59955e-05	0.000965104
ENSMUSG00000027358	Bmp2	4	light blue	0	0	2.51221	0	3.61947	5.52584	4.35347	28.9285	3.94453	9.53937e-06	0.000132601
ENSMUSG00000030917	Tmem159	4	light blue	7.96133	2.14425	0.995361	30.0003	17.8419	21.2117	13.0604	59.4671	5.52234	3.3247e-06	4.99976e-05
ENSMUSG00000022382	Wnt7b	4	light blue	11.6318	17.2105	8.66714	28.1916	48.5398	17.6906	32.6856	88.6146	11.1728	1.89177e-08	4.11302e-07
ENSMUSG00000028630	Dyrk2	4	light blue	35.8746	13.214	37.1335	12.4027	37.2725	22.0839	43.2586	109.733	8.00978	1.44901e-08	3.19129e-07
ENSMUSG00000025558	Dock9	4	light blue	73.8565	35.8249	87.2737	68.3507	109.972	57.663	39.0432	256.19	44.1956	6.4774e-09	1.50159e-07
ENSMUSG00000054477	Kcnn2	4	light blue	34.3979	16.7518	30.7955	36.2697	21.7452	20.1535	17.552	85.277	22.1063	7.43817e-05	0.000845268
ENSMUSG00000041120	Nbl1	4	light blue	14.5882	2.66742	15.0927	12.9059	21.9843	15.0417	22.0435	60.6897	3.60672	2.51689e-06	3.89385e-05
ENSMUSG00000022965	Ifngr2	4	light blue	20.3313	9.84051	34.3305	28.1916	36.5884	25.2989	26.466	88.4052	13.0884	3.08977e-06	4.67837e-05
ENSMUSG00000039257	Vstm2b	4	light blue	27.6011	17.9463	50.8529	27.2532	51.9908	35.0556	17.3449	84.8894	20.4152	0.00016796	0.00174006
ENSMUSG00000030774	Pak1	4	light blue	159.582	133.523	312.325	196.879	225.006	232.829	212.561	381.032	96.9878	1.31394e-05	0.000177169
ENSMUSG00000051726	Kcnf1	4	light blue	62.5733	34.1189	95.9288	65.0325	44.6178	31.361	62.9528	224.715	37.9924	5.70246e-10	1.54064e-08
ENSMUSG00000042401	Crtac1	4	light blue	18.0927	9.91024	43.1133	25.7437	8.67729	47.898	36.901	106.6	13.081	7.90925e-08	1.57056e-06
ENSMUSG00000049907	Rasl11b	4	light blue	7.95045	14.8912	81.6809	10.526	11.8179	19.1752	19.4181	179.673	57.7468	3.6694e-19	2.45884e-17
ENSMUSG00000025370	Cdh9	4	light blue	15.4749	18.7309	109.694	0	9.85663	15.5337	11.0563	239.865	56.8096	2.9689e-28	4.04028e-26
ENSMUSG00000027560	Dok5	4	light blue	8.20328	2.43518	53.1947	13.409	34.6005	9.69112	19.4181	127.657	12.9624	2.80247e-18	1.73549e-16
ENSMUSG00000051359	Ncald	4	light blue	223.324	130.257	568.243	151.321	226.396	243.004	310.411	1007.27	54.1635	3.24665e-32	5.72099e-30
ENSMUSG00000035513	Ntng2	4	light blue	0.822759	0	1.99072	0	5.68705	0	0	16.0331	0.788905	0.000308965	0.00294867
ENSMUSG00000025425	St8sia5	4	light blue	16.4598	14.7363	36.2937	33.9578	31.3977	9.52648	21.7674	91.2187	11.7298	2.87257e-08	6.09516e-07
ENSMUSG00000030695	Aldoa	4	light blue	1794.01	1430.84	2114.27	2090.49	1809.27	1507.09	1461.94	4072.24	1932.53	1.59555e-05	0.000211264
ENSMUSG00000018398	2021-09-08	4	light blue	119.937	109.396	169.118	137.912	166.119	161.567	121.828	398.719	136.41	5.85741e-07	1.01759e-05
ENSMUSG00000024403	Atp6v1g2	4	light blue	555.867	497.269	1229.1	919.987	803.273	545.502	607.206	1522.53	442.143	3.3733e-10	9.34269e-09
ENSMUSG00000006273	Atp6v1b2	4	light blue	456.301	359.926	762.793	627.872	601.79	484.633	555.448	1239.75	441.057	9.58128e-07	1.60753e-05
ENSMUSG00000028945	Rheb	4	light blue	196.652	94.1445	307.493	161.344	209.575	146.462	97.8496	308.786	120.493	8.8683e-06	0.000123819
ENSMUSG00000019210	Atp6v1e1	4	light blue	401.054	325.858	622.485	378.037	511.279	414.215	277.725	834.918	392.068	0.000233726	0.00232
ENSMUSG00000062202	Btbd9	4	light blue	51.3846	78.5919	90.0368	77.5031	52.2039	48.0483	103.862	149.974	60.6758	0.000671422	0.00578662
ENSMUSG00000003423	Pih1d1	4	light blue	25.2404	36.4433	18.282	37.276	8.65014	36.2091	56.7332	74.4332	40.3941	0.000284161	0.00274629
ENSMUSG00000039747	Orai2	4	light blue	47.2355	40.3782	42.6318	8.14605	22.7391	40.2433	43.1206	90.2379	34.8495	0.000490666	0.00440799
ENSMUSG00000039239	Tgfb2	4	light blue	14.5126	8.43802	5.83668	2.88308	10.1314	31.1964	19.349	60.0461	15.0189	3.72093e-05	0.000451716
ENSMUSG00000037465	Klf10	4	light blue	4.39012	6.25288	42.6717	1.44154	4.13455	6.93248	8.63792	76.0111	24.5938	1.84281e-10	5.26252e-09
ENSMUSG00000022773	Ypel1	4	light blue	5.45598	7.25811	14.5038	5.76615	1.44622	6.10447	13.0604	50.2562	12.9624	3.06957e-05	0.000380392
ENSMUSG00000068037	Mas1	4	light blue	5.35393	1.24436	0	0	0	0	0	72.4319	20.662	7.38128e-17	4.00807e-15
ENSMUSG00000015312	Gadd45b	4	light blue	8.54892	3.35621	11.9916	0	0.896112	0	0	51.0816	25.945	2.40022e-12	8.66044e-11
ENSMUSG00000049744	Arhgap15	4	light blue	1.66763	0	3.37208	0	0	4.41465	0	42.0022	10.9335	1.11937e-11	3.76185e-10
ENSMUSG00000042436	Mfap4	4	light blue	0	0	0	0	2.41298	0	0	15.2759	2.36672	0.000160282	0.00166836
ENSMUSG00000068744	Psrc1	4	light blue	0	0	0	0	0	1.15541	0	36.0653	0.788905	1.21832e-11	4.08193e-10
ENSMUSG00000056888	Glipr1	4	light blue	0	0.872	0	0	0	0	0	33.0831	0	3.00935e-10	8.36623e-09
ENSMUSG00000030792	Dkkl1	4	light blue	0	0	0	0	0	0	0	16.8765	0	3.2911e-06	4.95599e-05
ENSMUSG00000007207	Stx1a	4	light blue	53.6237	43.7401	34.3982	16.7273	25.259	58.2315	52.3107	345.805	24.0219	4.01094e-26	4.70346e-24
ENSMUSG00000028364	Tnc	4	light blue	0	1.66621	3.37208	0	0	1.89682	8.84501	32.5495	6.31124	8.14729e-07	1.38485e-05
ENSMUSG00000028173	Wls	4	light blue	20.2881	12.5456	24.4373	17.7336	33.5897	38.8047	12.9224	100.785	30.0991	6.38396e-06	9.16878e-05
ENSMUSG00000047786	Lix1	4	light blue	27.6251	17.2779	34.2356	29.062	21.6745	26.4986	2.14222	76.5937	23.556	0.000332916	0.00314324
ENSMUSG00000021670	Hmgcr	4	light blue	70.3377	65.4331	49.8897	55.0777	71.8725	62.3398	126.32	172.003	71.1656	0.000315848	0.00300396
ENSMUSG00000050967	Creg2	4	light blue	38.3477	26.4887	36.8625	33.5226	32.702	29.0926	37.1771	157.266	24.2464	1.74519e-08	3.80183e-07
ENSMUSG00000038860	Garnl3	4	light blue	20.5416	43.0422	45.4545	37.412	42.9403	39.4153	48.1644	174.13	46.2213	1.51798e-08	3.33985e-07
ENSMUSG00000029055	Plch2	4	light blue	6.39922	17.031	6.94739	21.1199	10.0607	14.3003	41.3235	160.432	7.21345	3.51201e-20	2.58086e-18
ENSMUSG00000028488	Sh3gl2	4	light blue	178.914	289.876	291.776	388.291	344.89	249.454	250.29	1353.42	218.182	2.34725e-23	2.27963e-21
ENSMUSG00000039114	Nrn1	4	light blue	0	0	0	0	1.20649	0	0	102.144	0	4.27271e-33	7.721e-31
ENSMUSG00000032532	Cck	4	light blue	7.97256	13.492	288.589	0	11.6495	39.6031	8.56889	1956.47	10.4824	2.55063e-158	2.81156e-154
ENSMUSG00000051920	Rspo2	4	light blue	0	0	14.9854	18.604	31.4961	4.62165	0	197.54	0	1.79713e-45	6.60327e-43
ENSMUSG00000043811	Rtn4r	4	light blue	4.77557	9.5527	7.87501	2.88308	7.16889	1.15541	10.8492	106.814	3.16305	2.83264e-17	1.60535e-15
ENSMUSG00000024517	Grp	4	light blue	0	0	0	0	0	2.31083	0	31.1499	0	4.27985e-10	1.16919e-08
ENSMUSG00000008136	Fhl2	4	light blue	5.37174	1.86808	6.74416	4.32462	2.99871	9.36371	0	88.374	6.42454	5.90251e-14	2.47389e-12
ENSMUSG00000030772	Dkk3	4	light blue	38.0064	20.9005	12.0396	0	11.4363	21.6806	19.7632	581.76	76.9178	5.7211e-74	7.88296e-71
ENSMUSG00000020096	Tbata	4	light blue	0	0	0	0	0	0	0	30.6846	0	3.85579e-11	1.20746e-09
ENSMUSG00000020431	Adcy1	4	light blue	29.7217	28.9655	78.188	40.0911	79.583	44.3199	24.0477	457.656	91.9144	1.15071e-37	2.69878e-35
ENSMUSG00000022306	Zfpm2	4	light blue	7.06816	3.52214	5.02442	0	2.1026	8.52319	4.42251	60.411	0	9.19501e-10	2.38767e-08
ENSMUSG00000022180	Slc7a8	4	light blue	26.5076	16.1202	15.093	2.3799	2.65271	30.3452	26.0518	143.357	23.107	1.01861e-17	6.02045e-16
ENSMUSG00000020651	Slc26a4	4	light blue	3.29104	2.43883	0	0	0	6.68125	0	37.862	0	4.50629e-08	9.25867e-07
ENSMUSG00000078816	Prkcg	4	light blue	161.02	219.071	157.289	63.8901	46.6214	82.996	226.588	1114.11	139.141	7.855e-45	2.62381e-42
ENSMUSG00000049556	Lingo1	4	light blue	70.9522	97.0561	92.9078	66.338	18.232	44.9305	67.3753	389.327	34.7436	5.6511e-31	9.02784e-29
ENSMUSG00000041773	Enc1	4	light blue	384.05	316.915	443.39	65.1684	153.71	248.411	110.703	1438.99	229.307	7.60741e-34	1.43345e-31
ENSMUSG00000029641	Rasl11a	4	light blue	2.60548	8.16033	7.8274	0	0	0	0	55.8605	2.02891	3.49437e-12	1.23259e-10
ENSMUSG00000067242	Lgi1	4	light blue	104.883	108.667	120.921	50.1139	36.8287	96.2948	108.63	286.475	80.7256	3.13753e-11	9.99567e-10
ENSMUSG00000022696	Sidt1	4	light blue	21.1773	44.5408	38.3321	32.9514	18.4711	16.4273	15.2717	147.202	2.36672	2.52623e-15	1.19003e-13
ENSMUSG00000055044	Pdlim1	4	light blue	0	0	0	2.88308	0.896112	0	0	19.8503	4.39563	4.99214e-06	7.27407e-05
ENSMUSG00000026668	Ucma	4	light blue	0	0	0	2.88308	0	0	4.42251	20.8898	0.788905	2.53381e-06	3.91453e-05
ENSMUSG00000006958	Chrd	4	light blue	7.9205	6.34152	5.47816	17.2305	16.4748	13.1555	8.84501	95.6615	8.00978	1.31523e-09	3.3755e-08
ENSMUSG00000025417	Pip4k2c	4	light blue	15.6405	11.0716	37.9461	30.1363	27.6285	13.8988	8.63792	127.828	28.6441	9.23196e-10	2.39444e-08
ENSMUSG00000028965	Tnfrsf9	4	light blue	0	0	6.01978	0	0	0.948412	4.35347	11.5508	0	0.00041991	0.00384471
ENSMUSG00000026042	Col5a2	4	light blue	0	1.64166	1.51685	0	0	13.1574	2.14222	28.9751	3.94453	3.68942e-06	5.5069e-05
ENSMUSG00000059049	Frem1	4	light blue	2.01326	0	0	0	2.41298	20.3712	2.21125	32.8187	0	1.2613e-08	2.80027e-07
ENSMUSG00000052301	Doc2a	4	light blue	1.78194	0	3.77821	0	0	8.31619	0	18.733	0	0.000132874	0.00140766
ENSMUSG00000061132	Blnk	4	light blue	2.96559	3.9001	6.54127	4.7598	0	3.25924	4.28444	38.7973	7.56611	0.000212601	0.00213823
ENSMUSG00000037474	Dtl	4	light blue	0	0	1.85523	1.44154	0	0	0	24.1686	0	6.94991e-07	1.19421e-05
ENSMUSG00000028971	Cort	4	light blue	4.72812	5.26183	0.995361	0	0	0	6.63376	37.3703	0	3.25844e-07	5.84028e-06
ENSMUSG00000021680	Crhbp	4	light blue	17.8105	19.3544	4.55054	0	10.1235	1.84195	0	178.219	3.94453	9.32433e-15	4.19519e-13
ENSMUSG00000030707	Coro1a	4	light blue	61.7705	60.2052	83.9701	53.7041	52.5137	46.0417	93.4962	162.776	29.0931	7.33819e-05	0.000836493
ENSMUSG00000021676	Iqgap2	4	light blue	15.9504	3.0718	5.49829	2.88308	0	6.2566	15.0646	29.5768	8.00235	0.000113009	0.00122368
ENSMUSG00000074345	Tnfaip8l3	4	light blue	26.7867	14.604	9.3439	0	21.8351	11.3471	4.42251	55.0542	10.7292	0.000210483	0.00212145
ENSMUSG00000021573	Tppp	4	light blue	289.304	207.507	324.471	380.784	490.496	308.574	290.578	717.985	358.448	3.90846e-08	8.10593e-07
ENSMUSG00000001833	2021-09-07	4	light blue	538.452	352.754	591.176	464.856	847.7	590.105	414.273	1105.04	638.137	5.52067e-07	9.63382e-06
ENSMUSG00000062591	Tubb4a	4	light blue	160.57	91.3805	264.18	585.374	773.281	305.986	336.324	807.863	446.577	1.22145e-31	2.04001e-29
ENSMUSG00000028552	Eps15	4	light blue	116.771	82.6624	112.917	182.831	312.649	145.442	89.1427	298.538	165.031	3.83335e-09	9.14611e-08
ENSMUSG00000021892	Sh3bp5	4	light blue	42.7348	20.7123	49.8095	33.5906	85.2689	55.232	10.9182	116.149	71.4305	3.05083e-07	5.50849e-06
ENSMUSG00000020326	Ccng1	4	light blue	33.5706	29.3566	31.3169	62.7885	68.5791	29.648	41.3235	111.63	52.7847	0.000227093	0.00226129
ENSMUSG00000052459	Atp6v1a	4	light blue	453.178	282.624	613.929	461.537	703.678	596.448	331.902	1145.7	280.412	2.10406e-09	5.25324e-08
ENSMUSG00000030704	Rab6a	4	light blue	517.364	432.281	625.969	548.492	765.509	607.655	508.666	1052.13	396.178	0.00024631	0.00242525
ENSMUSG00000021591	Glrx	4	light blue	28.9797	10.6537	42.3886	52.6298	68.9879	26.9126	8.56889	90.9136	21.7813	1.16981e-07	2.24845e-06
ENSMUSG00000022055	Nefl	4	light blue	66.5638	100.923	286.293	579.023	604.097	347.335	258.997	814.804	219.634	1.34938e-30	2.10982e-28
ENSMUSG00000021936	Mapk8	4	light blue	67.3417	41.6621	117.563	140.795	132.069	84.7066	65.095	223.466	91.6031	7.67464e-08	1.52566e-06
ENSMUSG00000063531	Sema3e	4	light blue	12.6414	8.74402	25.5001	22.4255	138.769	17.7329	11.0563	113.955	80.8538	1.47435e-19	1.02535e-17
ENSMUSG00000002844	Adprh	4	light blue	90.3509	61.3688	87.4367	85.5812	146.194	113.274	100.061	162.402	91.009	0.00104554	0.00847568
ENSMUSG00000049001	Ndnf	4	light blue	0.775312	1.79618	3.9137	1.44154	13.6723	3.25924	4.35347	37.1561	8.56676	5.89568e-05	0.00068589
ENSMUSG00000036617	Etl4	4	light blue	34.7006	20.0059	39.9563	44.0485	113.625	37.9554	39.1813	161.312	57.0712	2.76954e-09	6.82204e-08
ENSMUSG00000064115	Cadm2	4	light blue	152.295	94.5957	399.745	199.218	277.74	169.181	235.295	447.965	419.141	4.11096e-14	1.74962e-12
ENSMUSG00000023033	Scn8a	4	light blue	119.147	146.216	243.447	205.991	267.74	108.008	165.087	379.813	238.871	2.00418e-08	4.34456e-07
ENSMUSG00000035849	Krt222	4	light blue	19.2089	9.23142	51.4622	35.4673	47.9619	17.4623	23.8406	57.3474	33.7228	2.88419e-05	0.000360254
ENSMUSG00000042032	Mat2b	4	light blue	117.602	75.6843	139.392	97.6167	168.089	106.26	34.5517	306.005	229	2.07404e-09	5.18416e-08
ENSMUSG00000002897	Il17ra	4	light blue	4.27563	4.21661	3.43982	1.44154	13.5389	1.15541	0	37.301	14.2024	3.28639e-06	4.9525e-05
ENSMUSG00000061086	Myl4	4	light blue	0	0.324781	4.55054	0	3.61947	0	8.70695	17.8024	10.5957	7.30223e-05	0.000832825
ENSMUSG00000052681	Rap1b	4	light blue	82.6007	55.3848	67.2793	89.3346	93.5978	62.3166	26.1208	167.275	90.7495	0.000178377	0.00183419
ENSMUSG00000025404	R3hdm2	4	light blue	78.1818	43.5669	74.8555	53.065	91.3454	68.9643	58.8064	147.125	106.572	0.000212745	0.0021387
ENSMUSG00000079523	Tmsb10	4	light blue	144.765	156.857	113.642	182.192	188.808	250.877	234.812	321.331	116.633	7.14315e-05	0.00081637
ENSMUSG00000030257	Srgap3	4	light blue	196.393	164.757	202.481	167.205	233.052	188.473	248.01	336.106	102.094	0.00114494	0.00915271
ENSMUSG00000046321	Hs3st2	4	light blue	9.75385	17.5717	43.336	16.7953	9.6169	16.8394	23.7025	59.4444	7.22088	0.000874249	0.00727309
ENSMUSG00000038248	Sobp	4	light blue	57.481	57.8746	49.0577	70.1595	72.1472	80.7715	159.005	255.356	29.7	1.10409e-12	4.1608e-11
ENSMUSG00000030551	Nr2f2	4	light blue	60.315	34.919	16.4268	4.32462	45.9728	70.8081	295.553	400.346	13.4188	1.06208e-44	3.44331e-42
ENSMUSG00000045763	Basp1	4	light blue	194.566	249.244	235.369	246.014	442.5	398.547	558.559	731.427	79.7749	1.87565e-17	1.08531e-15
ENSMUSG00000053477	Tcf4	4	light blue	193.447	124.662	146.044	130.867	319.508	195.291	324.509	913.293	265.175	5.64595e-18	3.40083e-16
ENSMUSG00000029189	Sel1l3	4	light blue	0	3.18719	1.85523	16.6593	7.88747	17.986	25.8447	90.9459	0.788905	5.14192e-16	2.61195e-14
ENSMUSG00000040659	Efhd2	4	light blue	118.574	70.0739	109.545	100.228	125.467	140.624	203.854	389.503	66.7342	6.97393e-12	2.38738e-10
ENSMUSG00000028778	Hcrtr1	4	light blue	1.00663	0.622693	0	4.32462	0	7.25989	12.8533	24.1316	0	2.56411e-06	3.95858e-05
ENSMUSG00000020866	Cacna1g	4	light blue	14.2749	10.4463	26.2523	36.8408	39.9252	66.5157	95.3623	127.887	5.19196	1.33851e-17	7.84809e-16
ENSMUSG00000028909	Ptpru	4	light blue	10.1792	24.9608	32.6584	65.6036	19.6347	59.1018	65.026	133.321	7.10757	2.81942e-11	9.00825e-10
ENSMUSG00000046668	Cxxc5	4	light blue	17.4494	4.37833	16.6575	42.539	53.8609	31.076	106.557	125.998	32.6163	2.3432e-18	1.4634e-16
ENSMUSG00000026437	Cdk18	4	light blue	16.5061	5.42588	12.9668	39.6559	52.0699	41.574	93.6342	118.574	18.7389	3.08346e-16	1.60325e-14
ENSMUSG00000029608	Rph3a	4	light blue	61.3434	64.7056	116.019	151.416	229.086	197.672	354.983	479.803	255.1	2.3216e-24	2.40291e-22
ENSMUSG00000038453	Srcin1	4	light blue	54.5686	66.2185	82.5481	71.601	118.227	101.413	147.811	183.25	103.607	0.000241723	0.00238756
ENSMUSG00000032011	Thy1	4	light blue	390.622	637.84	465.367	409.533	567.532	380.239	854.666	1029.49	439.056	3.47963e-05	0.000426178
ENSMUSG00000013160	Atp6v0d1	4	light blue	268.564	384.764	359.294	349.464	360.151	278.666	538.933	620.718	339.308	0.00109936	0.00885191
ENSMUSG00000054027	Nt5dc3	4	light blue	30.5947	70.1122	43.8579	77.8023	66.6106	69.3484	80.6428	136.6	30.2294	0.000168717	0.00174708
ENSMUSG00000090061	Nwd2	4	light blue	16.3602	21.9252	0.995361	0	29.5535	6.94313	49.9614	41.6923	9.46897	3.23945e-07	5.81099e-06
ENSMUSG00000059742	Kcnh7	4	light blue	36.0324	38.1673	24.8431	60.7758	14.5063	30.455	74.6994	136.399	38.2392	9.64417e-07	1.61685e-05
ENSMUSG00000044933	Sstr3	4	light blue	1.00663	0	0.995361	16.2241	2.89243	6.04959	19.9013	39.5534	0	2.97703e-10	8.29729e-09
ENSMUSG00000051243	Islr2	4	light blue	1.00663	1.87063	0	5.76615	0	6.31147	8.77598	17.0547	0	0.000205345	0.00207377
ENSMUSG00000059248	2021-09-09	4	light blue	7.82794	17.1396	7.28578	31.5779	14.3728	16.2077	63.436	102.661	33.7504	1.79544e-10	5.14055e-09
ENSMUSG00000034171	Faah	4	light blue	50.343	51.0315	35.8393	74.688	51.5904	47.3743	111.669	212.881	13.9758	5.25209e-11	1.61489e-09
ENSMUSG00000052026	Slc6a7	4	light blue	6.8098	11.9866	21.2956	64.0261	25.7735	60.1563	102.617	124.885	29.2489	1.07625e-15	5.27266e-14
ENSMUSG00000037012	Hk1	4	light blue	112.597	154.206	136.284	256.104	161.578	183.056	291.752	365.004	157.426	8.07649e-07	1.376e-05
ENSMUSG00000041263	Rusc1	4	light blue	87.9311	77.5829	98.0469	154.802	123.435	124.467	163.635	221.881	80.9016	1.46245e-05	0.000195283
ENSMUSG00000040722	Scamp5	4	light blue	179.789	204.84	222.267	384.932	289.83	245.491	338.812	540.627	176.6	1.42246e-08	3.13596e-07
ENSMUSG00000022415	Syngr1	4	light blue	203.399	272.542	281.208	618.108	496.14	397.497	619.507	1185.81	263.728	2.46985e-21	2.00923e-19
ENSMUSG00000039953	Clstn1	4	light blue	498.903	471.081	744.606	866.61	674.681	632.964	983.957	1273.04	585.723	8.70249e-08	1.71146e-06
ENSMUSG00000039809	Gabbr2	4	light blue	108.173	100.207	90.7682	256.54	129.099	148.021	214.841	409.803	85.221	9.51504e-10	2.46496e-08
ENSMUSG00000031558	Slit2	4	light blue	7.08702	12.741	10.184	97.9159	11.9242	61.8354	34.7588	121.826	3.26892	3.93615e-20	2.88293e-18
ENSMUSG00000047415	Gpr68	4	light blue	0.775312	1.20437	4.43519	17.6657	11.0631	6.10447	19.6252	38.7149	1.57781	3.18051e-08	6.70981e-07
ENSMUSG00000027489	Necab3	4	light blue	6.80217	5.71927	15.8654	94.2304	44.2174	19.1521	48.2334	90.5488	15.2232	3.63226e-14	1.55489e-12
ENSMUSG00000027894	Slc6a17	4	light blue	273.966	320.712	213.862	379.329	270.972	235.458	394.783	570.474	121.543	4.41751e-07	7.79732e-06
ENSMUSG00000013236	Ptprs	4	light blue	269.51	291.146	247.21	413.191	345.458	310.641	474.184	580.212	198.908	7.20876e-05	0.000823016
ENSMUSG00000063802	Hspbp1	4	light blue	96.5969	110.511	129.093	213.198	104.388	99.6265	203.23	203.305	73.5398	0.000234415	0.00232579
ENSMUSG00000025905	Oprk1	4	light blue	27.3012	18.8843	12.9192	14.3474	23.439	32.2884	74.0781	90.1649	58.1884	0.000279586	0.00270815
ENSMUSG00000001120	Pcbp3	4	light blue	39.4567	41.3366	50.5068	50.1819	23.3255	75.6053	87.5527	124.762	65.9811	0.000662369	0.00572651
ENSMUSG00000044071	Fam19a2	4	light blue	13.2204	10.02	23.2186	5.76615	10.3004	16.459	32.5475	69.1985	3.26892	2.18734e-05	0.000279549
ENSMUSG00000032224	Fam81a	4	light blue	174.199	133.378	118.862	34.0937	70.7372	115.868	192.519	398.928	18.9337	1.51604e-18	9.57666e-17
ENSMUSG00000036856	Wnt4	4	light blue	14.4498	8.22405	29.2786	2.3799	0.896112	9.2646	34.8968	45.6638	1.57781	2.42009e-07	4.424e-06
ENSMUSG00000039706	Ldb2	4	light blue	71.6533	52.9708	118.049	4.32462	15.0914	53.7262	111.393	239.145	57.283	2.4317e-19	1.64951e-17
ENSMUSG00000038020	Rapgefl1	4	light blue	24.714	25.6159	59.3768	18.74	37.493	33.2136	83.5444	132.468	34.9702	5.58568e-08	1.13704e-06
ENSMUSG00000022212	Cpne6	4	light blue	155.059	181.61	130.92	24.3702	46.2759	206.17	288.227	613.688	25.5087	9.46999e-38	2.2693e-35
ENSMUSG00000002957	Ap2a2	4	light blue	147.573	199.423	154.275	132.812	116.748	220.739	289.61	434.529	110.045	4.76933e-09	1.12214e-07
ENSMUSG00000025855	Prkar1b	4	light blue	939.234	1061.79	1033.39	985.578	771.859	1203.65	1340.81	2105.81	367.524	7.08674e-10	1.88461e-08
ENSMUSG00000037601	Nme1	4	light blue	330.27	437.261	453.27	409.506	331.787	398.207	515.921	664.351	232.67	0.000755476	0.00641326
ENSMUSG00000028456	Unc13b	4	light blue	35.2929	29.9999	40.3023	24.8054	19.5013	24.5788	54.3149	94.9618	8.34758	9.84147e-06	0.000136542
ENSMUSG00000004748	Mtfp1	4	light blue	132.438	117.175	126.831	173.175	89.3871	106.048	255.265	315.981	26.6152	1.63317e-10	4.70652e-09
ENSMUSG00000027978	Prss12	4	light blue	0	2.28431	1.85523	0	1.20649	6.52913	8.63792	20.8802	0	5.68298e-05	0.000663597
ENSMUSG00000008036	Ap2s1	4	light blue	234.596	283.96	248.933	288.621	213.688	393.47	423.877	587.216	214.704	2.95837e-06	4.49794e-05
ENSMUSG00000024261	Syt4	4	light blue	188.58	310.706	253.181	370.68	298.556	446.689	660.207	623.743	284.65	1.40765e-06	2.28639e-05
ENSMUSG00000027602	Map1lc3a	4	light blue	246.114	343.032	252.831	454.153	371.064	430.497	605.34	763.381	284.305	3.69048e-08	7.69728e-07
ENSMUSG00000026278	Bok	4	light blue	14.39	18.9142	41.839	29.7011	38.22	33.2011	52.1036	108.223	23.4649	7.46541e-08	1.49078e-06
ENSMUSG00000038026	Kcnj9	4	light blue	32.3598	36.682	87.4923	65.6036	39.4186	60.7136	78.0864	117.931	43.4311	9.48108e-05	0.0010493
ENSMUSG00000049336	Tenm2	4	light blue	35.2107	22.1329	67.5905	20.1135	41.5635	100.093	161.148	236.665	28.5457	1.68967e-21	1.39515e-19
ENSMUSG00000019467	Arhgef25	4	light blue	17.6669	7.74778	84.8373	80.6854	66.3714	107.583	141.73	297.227	66.2258	6.92186e-40	1.86097e-37
ENSMUSG00000059714	Flot1	4	light blue	62.2371	32.337	81.3217	103.451	124.237	158.04	170.2	291.614	57.0638	1.22564e-18	7.92389e-17
ENSMUSG00000004031	Brinp2	4	light blue	10.0934	10.8445	26.9495	43.6133	5.92677	36.9399	69.8627	79.4633	18.3735	2.6261e-09	6.49048e-08
ENSMUSG00000031824	6430548M08Rik	4	light blue	116.425	72.992	171.271	131.574	145.722	175.739	251.119	241.627	87.5836	1.33424e-06	2.17564e-05
ENSMUSG00000040612	Ildr2	4	light blue	60.7795	93.5871	31.8183	30.0683	26.0404	162.346	250.014	229.945	51.9398	1.00756e-18	6.59131e-17
ENSMUSG00000036545	Adamts2	4	light blue	4.43409	4.45938	3.50757	0	4.68465	12.5132	13.1295	26.9224	2.81782	0.000804246	0.00677768
ENSMUSG00000073433	Arhgdig	4	light blue	41.1087	66.1933	42.3333	61.075	81.2497	200.868	137.1	231.977	78.8727	1.43294e-15	6.92778e-14
ENSMUSG00000046593	Tmem215	4	light blue	6.93859	6.08032	5.47816	7.1397	0	38.0953	21.6983	32.2529	1.57781	2.4268e-07	4.42892e-06
ENSMUSG00000049420	Tmem200a	4	light blue	6.24994	3.55758	20.1852	5.76615	12.9532	24.9398	15.4097	27.3962	0	0.000316237	0.00300636
ENSMUSG00000032024	Clmp	4	light blue	15.0722	11.5709	38.372	20.0456	29.908	40.8201	26.2589	66.093	12.075	6.08641e-05	0.000705844
ENSMUSG00000050623	Catsperz	4	light blue	4.3392	5.87614	0.995361	0	0	0	8.84501	23.0418	0	0.000670004	0.00577666
ENSMUSG00000026014	Raph1	4	light blue	79.8111	61.0298	66.7578	51.7594	84.8347	96.8801	104.898	148.474	15.7876	2.77537e-06	4.23724e-05
ENSMUSG00000038172	Ttc39b	4	light blue	23.159	44.9777	70.2376	96.1071	78.3929	24.7221	47.8192	119.879	25.7077	8.01761e-07	1.36808e-05
ENSMUSG00000021772	Nkiras1	4	light blue	75.0355	95.0609	163.233	158.896	177.369	116.753	137.031	188.539	107.255	0.00025368	0.00248562
ENSMUSG00000031133	Arhgef6	4	light blue	1.82939	11.3785	21.3637	28.3276	39.1862	10.7261	0	37.4289	5.18453	1.41782e-06	2.29664e-05
ENSMUSG00000020261	Slc36a1	4	light blue	14.0842	25.3171	49.2408	56.5872	64.6136	33.1905	15.0646	85.6922	33.1807	8.96812e-07	1.51387e-05
ENSMUSG00000026939	Tmem141	4	light blue	11.1856	9.49456	28.6971	25.8797	50.9328	22.4345	56.4571	71.3828	5.18453	1.95004e-07	3.63095e-06
ENSMUSG00000022295	Atp6v1c1	4	light blue	240.824	241.556	367.445	351.681	401.528	332.123	311.653	580.698	227.038	0.000815327	0.00685534
ENSMUSG00000004383	Large1	4	light blue	75.0789	128.611	117.909	82.6301	128.249	90.6571	198.118	297.023	81.7762	1.27074e-06	2.08443e-05
ENSMUSG00000026826	Nr4a2	4	light blue	0	1.03994	35.9067	3.82144	103.723	1.84195	2.21125	107.26	0	3.16552e-37	7.34601e-35
ENSMUSG00000016763	Scube1	4	light blue	0	0	7.73952	4.7598	20.1927	2.84524	2.14222	23.5203	1.24001	6.44401e-08	1.30096e-06
ENSMUSG00000053930	Shisa6	4	light blue	3.85338	3.01915	46.0907	4.32462	54.4901	14.4649	6.56473	56.8725	1.57781	1.75841e-11	5.79462e-10
ENSMUSG00000038028	Tigar	4	light blue	17.1529	15.7658	23.2387	35.4673	63.9929	10.4642	8.63792	64.7569	7.66455	1.04464e-07	2.0202e-06
ENSMUSG00000017781	Pitpna	4	light blue	245.774	207.675	286.376	396.967	433.492	214.309	193.488	490.386	203.199	2.6833e-06	4.12237e-05
ENSMUSG00000090877	Hspa1b	4	light blue	0	0	1.85523	1.44154	12.7134	0	8.56889	9.7493	0	0.000100005	0.00109906
ENSMUSG00000027577	Chrna4	4	light blue	2.36885	0	10.2715	11.0291	13.5111	9.51583	25.8447	30.8939	4.05783	2.61928e-05	0.000329593
ENSMUSG00000067194	Eif1ax	4	light blue	87.4019	121.308	170.928	223.357	209.367	164.289	152.026	282.872	97.5192	4.22071e-05	0.00050598
ENSMUSG00000021728	Emb	4	light blue	19.669	24.8488	44.5621	76.1296	63.5526	42.6975	50.3756	92.5322	15.6669	0.000227499	0.00226431
ENSMUSG00000050379	2021-09-06	4	light blue	38.3178	62.6672	30.0503	121.048	107.425	63.7994	43.3967	165.136	63.6906	6.02275e-07	1.04385e-05
ENSMUSG00000022816	Fstl1	4	light blue	9.69703	34.5178	38.2244	27.8244	63.6951	21.9318	21.4222	75.956	28.9894	0.000306041	0.00292711
ENSMUSG00000052981	Ube2ql1	4	light blue	143.299	127.54	179.443	120.749	201.059	176.845	174.346	299.452	33.0324	1.52707e-08	3.35316e-07
ENSMUSG00000022523	Fgf12	4	light blue	73.7344	97.7779	161.867	85.214	197.841	123.48	121.759	205.854	47.3406	4.41986e-06	6.50035e-05
ENSMUSG00000034295	Fhod3	4	light blue	3.86999	7.1929	26.2523	17.7336	27.8326	28.82	26.0518	36.4396	3.26892	0.000190897	0.00194367
ENSMUSG00000031897	Psmb10	4	light blue	47.8329	34.2635	82.9821	111.461	60.8184	64.0277	78.3625	91.8073	21.0982	1.09013e-05	0.000149553
ENSMUSG00000030652	Coq7	4	light blue	60.3876	41.3484	77.6588	162.282	71.3314	74.1009	101.927	119.356	49.1684	0.000368669	0.0034381
ENSMUSG00000056158	Car10	4	light blue	24.3849	22.2817	33.1799	113.61	61.9972	49.6619	67.4443	106.864	13.3002	5.29459e-08	1.07978e-06
ENSMUSG00000041992	Rapgef5	4	light blue	65.9027	44.1925	61.6938	216.285	114.474	64.7779	45.5389	176.838	35.9635	2.62081e-12	9.38269e-11
ENSMUSG00000002032	Tmem25	4	light blue	25.5256	15.4314	55.1851	65.6036	85.287	67.5488	74.4923	79.7325	14.7721	1.52384e-07	2.8936e-06
ENSMUSG00000000308	Ckmt1	4	light blue	123.6	152.748	244.487	288.226	265.966	238.948	211.73	312.701	169.698	0.000890754	0.00739088
ENSMUSG00000031840	Rab3a	4	light blue	648.531	665.554	950.789	1150.55	1092.89	874.913	997.638	1273.41	619.358	7.64441e-05	0.000866471
ENSMUSG00000027581	Stmn3	4	light blue	617.513	608.381	965.787	1523.75	1389.6	999.392	1015.53	1434.06	461.817	4.06151e-12	1.4258e-10
ENSMUSG00000028937	Acot7	4	light blue	335.649	304.677	426.175	597.069	547.819	398.691	531.331	747.01	229.54	2.60886e-06	4.02203e-05
ENSMUSG00000055409	Nell1	4	light blue	16.5071	23.654	69.1272	161.412	68.9813	65.185	69.3795	154.206	25.03	5.91921e-15	2.69618e-13
ENSMUSG00000009894	Snap47	4	light blue	316.477	318.089	461.844	625.165	624.643	544.026	539.557	622.156	290.879	0.000107265	0.00116952
ENSMUSG00000036752	Tubb4b	4	light blue	183.483	141.991	180.491	410.675	331.681	271.992	200.467	455.133	161.241	1.29262e-06	2.11718e-05
ENSMUSG00000015656	Hspa8	4	light blue	1006.74	832.677	1316.59	1656.29	1528.82	1127.18	1131.63	1715.03	1129.43	0.000724731	0.00619761
ENSMUSG00000020635	Fkbp1b	4	light blue	5.6906	3.54708	19.711	48.8083	47.8924	20.0032	0	64.575	6.31124	1.2441e-11	4.16199e-10
ENSMUSG00000028064	Sema4a	4	light blue	26.1029	24.3705	67.4467	93.6593	53.9955	74.5258	60.9486	84.2291	20.7456	3.50261e-05	0.000428278
ENSMUSG00000042115	Klhdc8a	4	light blue	0.775312	10.1101	19.8941	50.6851	58.4483	23.7276	15.4097	72.9152	14.2226	1.03906e-10	3.07065e-09
ENSMUSG00000038077	Kcna6	4	light blue	25.2519	37.9361	57.2781	135.831	125.714	88.3659	128.738	210.642	62.385	1.63621e-14	7.2133e-13
ENSMUSG00000025475	Adgra1	4	light blue	49.3294	51.1564	130.123	153.633	201.129	100.607	178.216	255.35	21.4435	5.4208e-20	3.90545e-18
ENSMUSG00000056222	Spock1	4	light blue	80.894	94.0711	176.131	207.201	250.796	204.172	158.591	396.75	148.538	1.37318e-08	3.03643e-07
ENSMUSG00000038936	Sccpdh	4	light blue	39.3806	30.6775	57.2861	157.821	166.633	169.528	139.656	237.714	111.756	1.42494e-16	7.60635e-15
ENSMUSG00000028832	Stmn1	4	light blue	202.31	148.303	280.807	657.029	732.663	698.096	672.025	774.192	229.778	5.43575e-29	7.68184e-27
ENSMUSG00000023004	Tuba1b	4	light blue	165.517	144.789	203.61	527.236	417.554	464.934	497.886	478.599	84.7867	1.65163e-22	1.48114e-20
ENSMUSG00000018411	Mapt	4	light blue	387.659	387.118	434.532	770.435	737.203	763.757	903.312	814.962	513.972	4.99769e-09	1.17212e-07
ENSMUSG00000000792	Slc5a5	4	light blue	5.58238	14.2259	32.6306	68.4867	45.4161	46.5338	39.1122	56.7816	25.2821	3.9344e-08	8.15204e-07
ENSMUSG00000035864	Syt1	4	light blue	674.128	712.523	873.861	1689.63	1374.82	882.134	1101.57	1985.93	773.638	9.08822e-10	2.36855e-08
ENSMUSG00000028546	Elavl4	4	light blue	54.5034	63.7194	149.74	346.513	252.398	171.604	193.488	336.457	23.3516	1.74927e-26	2.13063e-24
ENSMUSG00000034891	Sncb	4	light blue	36.3316	37.9272	66.949	172.672	214.25	80.6726	157.415	229.593	49.4396	3.42751e-20	2.53026e-18
ENSMUSG00000034488	Edil3	4	light blue	87.6925	75.1493	138.521	258.525	310.492	181.817	247.044	249.282	121.135	1.38712e-11	4.63339e-10
ENSMUSG00000026527	Rgs7	4	light blue	36.5046	39.7609	85.5338	92.7209	103.856	55.471	115.056	112.464	44.6563	1.74857e-05	0.000228778
ENSMUSG00000071658	Gng3	4	light blue	261.918	256.471	299.87	344.446	431.246	369.153	474.736	535.977	170.532	2.74279e-05	0.000344152
ENSMUSG00000035964	Tmem59l	4	light blue	367.157	255.943	368.644	491.905	416.669	500.787	577.355	625.667	184.155	1.33365e-06	2.17564e-05
ENSMUSG00000020230	Prmt2	4	light blue	92.6011	55.0299	82.8865	193.493	145.238	222.61	132.125	227.203	48.5881	7.36051e-11	2.22287e-09
ENSMUSG00000018965	Ywhah	4	light blue	334.753	246.714	431.131	542.427	434.749	513.585	362.169	839.741	195.84	7.71216e-09	1.76568e-07
ENSMUSG00000024242	Map4k3	4	light blue	50.6728	29.9288	51.4619	45.9253	63.2586	95.6807	58.4613	128.688	31.3433	1.43415e-05	0.000191969
ENSMUSG00000025020	Slit1	4	light blue	9.99436	10.703	4.95667	30.6395	34.3886	46.5761	50.2375	68.5465	1.57781	3.65927e-11	1.15082e-09
ENSMUSG00000022235	Cmbl	4	light blue	4.09253	2.5927	3.0337	21.5551	19.2259	28.3088	30.6814	54.315	8.34015	4.90726e-09	1.15214e-07
ENSMUSG00000076437	Selenoh	4	light blue	41.3396	28.0367	25.934	83.7045	81.2768	84.291	63.5051	94.8768	14.7647	2.10406e-07	3.89799e-06
ENSMUSG00000035547	Capn5	4	light blue	28.3589	10.994	12.8991	44.8509	35.871	53.8467	43.5347	79.9826	26.5295	5.30856e-05	0.000624507
ENSMUSG00000034981	Parm1	4	light blue	17.9336	11.0277	38.1285	47.802	176.225	140.091	102.341	143.608	16.0121	3.84655e-33	7.00836e-31
ENSMUSG00000032564	Cpne4	4	light blue	2.78327	8.73085	16.0683	11.4643	36.9712	41.4113	56.7332	57.4837	6.88308	5.05229e-09	1.18366e-07
ENSMUSG00000032497	Lrrfip2	4	light blue	14.2677	6.75526	14.87	28.2596	40.9005	47.5581	60.7416	45.1673	26.5094	1.97455e-06	3.10713e-05
ENSMUSG00000060487	Samd5	4	light blue	20.925	18.696	18.1267	31.0747	65.8491	84.9879	83.4754	79.2348	51.8718	9.04378e-08	1.77542e-06
ENSMUSG00000049252	Lrp1b	4	light blue	28.4477	35.4442	52.2067	78.3735	50.172	127.132	93.7033	93.1519	93.6098	1.37731e-06	2.23924e-05
ENSMUSG00000028360	Slc44a5	4	light blue	0	0	13.7794	14.7826	10.2298	19.4795	2.21125	18.5093	9.70089	3.17931e-07	5.72639e-06
ENSMUSG00000031297	Slc7a3	4	light blue	4.50443	3.28654	3.96131	11.5323	24.7711	71.0806	15.1336	52.901	7.89648	1.02845e-12	3.89574e-11
ENSMUSG00000017978	Cadps2	4	light blue	23.2082	7.63008	44.4149	66.406	97.455	300.045	90.8017	178.439	8.11566	7.7378e-23	7.25905e-21
ENSMUSG00000032417	Rwdd2a	4	light blue	36.5849	15.9742	41.7518	51.3242	98.2159	160.892	26.1899	76.8952	14.9966	6.38332e-10	1.70992e-08
ENSMUSG00000021534	1700001L19Rik	4	light blue	7.99537	22.9591	8.21339	16.7953	30.2456	60.0628	27.9179	61.6013	1.24001	9.36077e-09	2.11442e-07
ENSMUSG00000032356	Rasgrf1	4	light blue	189.005	236.882	162.049	168.687	324.532	411.169	281.733	416.217	244.949	8.07673e-05	0.000910326
ENSMUSG00000035397	Klf16	5	orange	43.4266	53.1933	49.5513	8.58124	10.9925	20.2526	21.6293	42.1672	65.3912	9.85918e-06	0.000136702
ENSMUSG00000027270	Lamp5	5	orange	146.11	184.741	199.615	5.26298	35.4604	115.642	41.6687	76.1474	231.88	7.56059e-19	4.9929e-17
ENSMUSG00000037703	Lzts3	5	orange	109.863	152.118	118.125	45.9932	34.3179	59.6786	43.7418	101.237	224.128	7.48498e-13	2.84998e-11
ENSMUSG00000003273	Car11	5	orange	209.798	253.317	189.506	57.0224	62.3709	98.2004	180.98	138.569	338.193	4.17553e-12	1.46117e-10
ENSMUSG00000065954	Tacc1	5	orange	120.082	157.205	107.63	73.3825	60.1343	77.4027	76.2203	119.774	197.063	6.51958e-05	0.000751444
ENSMUSG00000044216	Kcnj4	5	orange	31.3794	53.2852	70.9351	0	3.30909	8.68783	26.1208	58.9384	90.4361	1.67453e-15	8.04285e-14
ENSMUSG00000037579	Kcnh3	5	orange	47.8415	108.401	156.056	0	3.58445	26.957	52.6559	115.255	181.261	1.92892e-27	2.47238e-25
ENSMUSG00000031778	Cx3cl1	5	orange	445.647	465.3	584.761	265.026	223.027	239.923	355.604	586.791	808.61	6.84273e-08	1.37682e-06
ENSMUSG00000035781	R3hdm4	5	orange	261.461	344.035	338.123	103.682	95.3755	130.988	189.411	403.119	417.133	6.48743e-13	2.49167e-11
ENSMUSG00000086040	Wipf3	5	orange	214.113	240.348	251.265	6.70452	38.2556	88.0953	98.1258	147.704	265.608	1.46991e-18	9.31194e-17
ENSMUSG00000058589	Anks1b	5	orange	314.72	382.781	363.065	117.526	157.985	268.819	309.994	327.386	471.06	3.83339e-06	5.70249e-05
ENSMUSG00000032120	C2cd2l	5	orange	176.118	185.07	181.941	83.7045	78.1882	113.472	156.863	205.328	248.424	0.000591174	0.00518006
ENSMUSG00000062296	Trank1	5	orange	182.102	224.668	204.969	82.1269	95.1364	112.94	190.515	177.184	288.953	0.00104572	0.00847568
ENSMUSG00000032376	Usp3	5	orange	50.4179	50.0668	43.8505	24.3022	10.6114	14.9993	30.6124	22.3983	77.9025	0.000339422	0.00319509
ENSMUSG00000020785	Camkk1	5	orange	112.062	119.084	105.692	31.6459	70.3906	62.4583	75.8061	145.488	128.857	0.00100516	0.00819114
ENSMUSG00000040339	Fam102b	5	orange	81.4846	89.1877	96.4623	7.64288	23.5018	51.1853	13.0604	82.4539	87.4975	8.71928e-10	2.27755e-08
ENSMUSG00000028019	Pdgfc	5	orange	10.308	13.103	10.9285	2.3799	0	5.52584	0	0.8254	9.35566	0.00107682	0.00869267
ENSMUSG00000034612	Chst11	5	orange	67.6887	89.8658	84.7417	31.0747	56.647	89.7832	39.1122	35.1848	124.726	0.000221846	0.0022231
ENSMUSG00000078137	Ankrd63	5	orange	91.2519	196.065	141.077	3.82144	9.51122	12.9485	4.35347	35.9288	184.27	8.93974e-44	2.81551e-41
ENSMUSG00000032586	Traip	5	orange	62.5057	114.222	87.979	12.9059	15.4724	25.3538	32.3404	50.0325	112.225	1.08989e-13	4.45783e-12
ENSMUSG00000025221	Kcnip2	5	orange	331.782	413.046	313.77	17.2305	21.3642	93.4141	165.501	95.2178	447.672	6.67836e-45	2.2651e-42
ENSMUSG00000020823	Sec14l1	5	orange	263.277	313.923	216.077	80.3182	65.3684	28.5707	76.4965	124.292	283.72	4.38274e-21	3.45078e-19
ENSMUSG00000036225	Kctd1	5	orange	60.0974	127.167	88.0189	22.9286	22.1975	16.8961	12.9914	24.1316	107.35	8.60745e-17	4.65098e-15
ENSMUSG00000000632	Sez6	5	orange	428.998	688.989	520.535	79.3119	115.649	207.396	137.859	192.714	448.045	3.28888e-22	2.90026e-20
ENSMUSG00000034353	Ramp1	5	orange	203.919	327.161	380.195	228.076	153.86	107.983	97.7116	59.9002	349.463	3.03821e-12	1.07859e-10
ENSMUSG00000040699	Limd2	5	orange	69.3128	152.416	136.332	29.062	39.7296	36.5933	45.8841	85.1036	111.272	7.97246e-10	2.09239e-08
ENSMUSG00000030592	Ryr1	5	orange	64.8582	157.397	130.575	3.82144	5.92677	29.887	57.0094	16.74	105.137	1.63797e-26	2.00615e-24
ENSMUSG00000036882	Arhgap33	5	orange	140.745	221.309	121.123	18.672	41.0424	63.3731	102.341	124.683	225.501	1.21369e-18	7.86972e-17
ENSMUSG00000025372	Baiap2	5	orange	459.037	769.177	576.507	54.9417	50.207	147.132	423.184	407.037	796.178	6.23076e-45	2.1463e-42
ENSMUSG00000030122	Ptms	5	orange	192.827	291.298	238.375	124.571	153.131	101.229	167.367	224.406	235.423	0.000127583	0.00135617
ENSMUSG00000059409	Ppp2r5d	5	orange	170.825	187.59	177.407	77.9383	49.9673	59.2646	124.316	107.156	178.423	3.7503e-08	7.80728e-07
ENSMUSG00000045349	Sh2d5	5	orange	213.938	311.601	206.453	45.4901	75.1387	48.5047	132.608	68.7427	245.331	9.08107e-19	5.97616e-17
ENSMUSG00000034799	Unc13a	5	orange	129.607	146.823	98.7043	83.2693	47.8924	66.8604	100.199	132.323	125.961	0.000248942	0.00244571
ENSMUSG00000030231	Plekha5	5	orange	114.929	115.283	92.5698	75.0552	60.5267	117.598	80.0906	60.3248	226.842	0.00100541	0.00819114
ENSMUSG00000025402	Nab2	5	orange	43.2998	37.7056	28.9399	0	5.58077	23.2057	21.6293	20.885	57.6484	1.07865e-07	2.07867e-06
ENSMUSG00000022947	Cbr3	5	orange	12.0801	26.16	15.0253	2.3799	5.34104	11.2057	10.9182	4.12222	47.6002	2.9391e-05	0.000366075
[truncated: 801 more rows]
