# Supplementary material for: Distinctive Regulation of Emotional Behaviors and Fear-Related Gene Expression Responses in Two Extended Amygdala Subnuclei With Similar Molecular Profiles
Source: Front Mol Neurosci. 2021 Sep 3;14:741895. doi: 10.3389/fnmol.2021.741895 (PMC8446640; doi:10.3389/fnmol.2021.741895)
Supplement: Supplementary file 2 [file Table_2.XLSX]

## Sheet: DEGs for Figure 5
gene_ID	gene_name	log2 (Fold Change)	p value	FDR	ave.CPM_CS-only (control)	ave.CPM_CS-US
downregulated in BNSTov
ENSMUSG00000024042	Sik1	-2.41561	0.00876457	1	10.3566	1.87313
ENSMUSG00000053835	H2-T24	-2.36418	0.00458024	1	17.9433	3.38322
ENSMUSG00000021902	Phf7	-2.24445	0.00755918	1	14.7056	3.04302
ENSMUSG00000005087	Cd44	-2.20831	0.000995354	0.755408	20.5089	4.30058
ENSMUSG00000074575	Kcng1	-2.09422	0.00617864	1	11.8503	2.64949
ENSMUSG00000069844	Sco1	-1.95883	0.00599446	1	16.4228	4.07818
ENSMUSG00000037003	Tns2	-1.93511	0.00282661	1	24.7924	6.35831
ENSMUSG00000034110	Kctd7	-1.90145	0.00334224	1	26.06	6.85086
ENSMUSG00000022656	Nectin3	-1.89637	0.00409223	1	18.5087	4.80665
ENSMUSG00000016194	Hsd11b1	-1.72693	0.00482349	1	20.2794	5.99052
ENSMUSG00000059852	Kcng2	-1.72658	0.00374799	1	21.7116	6.5032
ENSMUSG00000090946	Ccdc71l	-1.62717	0.00996455	1	24.3654	7.92774
ENSMUSG00000039887	Alg14	-1.62571	0.00239506	1	33.1469	10.4964
ENSMUSG00000042734	Ttc9	-1.58224	7.05289e-05	0.255303	39.8741	12.9881
ENSMUSG00000042524	Sun2	-1.492	0.00325762	1	29.4431	10.3593
ENSMUSG00000032519	Slc25a38	-1.37619	0.00163821	0.84807	67.6131	25.7523
ENSMUSG00000029234	Tmem165	-1.25004	0.00687716	1	40.5024	16.9465
ENSMUSG00000040502	March9	-1.24493	0.00576061	1	29.7532	12.4774
ENSMUSG00000028098	Rnf115	-1.06167	0.00828448	1	34.1275	16.0091
upregulated in BNSTov
ENSMUSG00000021236	Entpd5	1.02462	0.00603951	1	25.9873	52.86
ENSMUSG00000022913	Psmg1	1.0441	0.00460458	1	21.7904	45.5633
ENSMUSG00000030595	Nfkbib	1.07807	0.00404036	1	24.5573	52.1627
ENSMUSG00000005699	Pard6a	1.08053	0.00426989	1	31.1209	66.2496
ENSMUSG00000040521	Tsfm	1.08515	0.00745869	1	17.5909	37.8989
ENSMUSG00000066705	Fxyd6	1.1045	0.0040567	1	54.4628	117.17
ENSMUSG00000045294	Insig1	1.13047	0.00359864	1	10.3592	22.9301
ENSMUSG00000030088	Aldh1l1	1.16941	0.00125678	0.755408	42.3207	95.2061
ENSMUSG00000006800	Sulf2	1.18941	0.00844328	1	12.2906	28.506
ENSMUSG00000070697	Utp3	1.20088	0.00487127	1	18.7171	43.0899
ENSMUSG00000050323	Ndufaf6	1.22144	0.00599138	1	7.87033	18.5237
ENSMUSG00000028948	Nol9	1.22821	0.00857564	1	12.8095	30.4383
ENSMUSG00000039220	Ppp1r10	1.25211	0.00148867	0.820478	23.7313	57.1927
ENSMUSG00000060601	Nr1h2	1.25478	0.00117458	0.755408	31.1264	74.9386
ENSMUSG00000035184	Fam124a	1.28186	0.00773321	1	18.5237	45.7711
ENSMUSG00000016253	Nelfcd	1.29999	1.04488e-05	0.0788238	46.0539	114.025
ENSMUSG00000109398	Gm3854	1.3741	0.00834602	1	5.83233	15.2442
ENSMUSG00000033595	Lgi3	1.382	0.00410919	1	9.52418	24.5622
ENSMUSG00000017400	Stac2	1.39697	0.00730356	1	4.64128	12.717
ENSMUSG00000080316	Spaca6	1.40195	0.00908734	1	9.67872	26.0115
ENSMUSG00000013523	Bcas1	1.4316	0.00381094	1	16.103	43.7017
ENSMUSG00000050855	Zfp940	1.43517	0.00552512	1	14.3013	39.082
ENSMUSG00000046532	Ar	1.51402	0.000555866	0.612731	11.4343	32.9763
ENSMUSG00000030739	Myh14	1.52315	0.006997	1	7.90162	22.6571
ENSMUSG00000050846	Zfp623	1.54166	0.0062078	1	8.36775	24.5798
ENSMUSG00000046834	Krt1	1.54824	0.00125192	0.755408	4.45218	13.2979
ENSMUSG00000022538	Lsg1	1.55689	0.000478648	0.612731	13.9505	41.3536
ENSMUSG00000018589	Glra2	1.58419	0.00231076	1	9.10022	27.5782
ENSMUSG00000035561	Aldh1b1	1.58935	0.00495709	1	6.65751	20.2776
ENSMUSG00000032939	Nup93	1.59348	0.00667791	1	8.80921	27.0976
ENSMUSG00000041258	Zfp236	1.66478	0.000467914	0.612731	7.49913	24.0155
ENSMUSG00000036800	Fam135b	1.72618	0.00263043	1	3.51012	12.118
ENSMUSG00000032517	Mobp	1.72911	0.00966353	1	49.9128	166.009
ENSMUSG00000027274	Mkks	1.75768	0.00538533	1	3.74766	12.593
ENSMUSG00000052026	Slc6a7	1.84496	0.0042724	1	4.1572	15.133
ENSMUSG00000002910	Arrdc2	2.01921	0.00444957	1	2.42778	10.019
ENSMUSG00000047992	Fam69c	2.2281	0.00731689	1	3.00634	13.9149
ENSMUSG00000033910	Gucy1a3	2.23928	0.00662412	1	2.77795	13.4419
ENSMUSG00000039452	Snx22	2.30038	0.00288798	1	2.66122	13.9234
ENSMUSG00000007653	Gabrb2	2.3136	0.00330116	1	2.52862	12.7512
ENSMUSG00000007594	Hapln4	2.38106	0.00126781	0.755408	2.28536	11.6797
ENSMUSG00000040302	Rbm48	2.48344	0.000786047	0.686226	3.37331	19.3863
ENSMUSG00000021694	Ercc8	2.60561	0.00269129	1	1.83837	11.8352
ENSMUSG00000047904	Sstr2	2.78808	0.00601321	1	1.68853	12.3589
ENSMUSG00000028696	Ipp	2.83501	0.00507946	1	1.71882	12.4921
ENSMUSG00000045064	Zc2hc1c	3.13404	0.00364046	1	1.30828	11.8618
ENSMUSG00000036634	Mag	3.85362	0.00363737	1	1.1666	16.6429
ENSMUSG00000006342	Susd2	4.76887	2.13094e-05	0.117447	0.295365	10.491
downregulated in CeL
ENSMUSG00000035783	Acta2	-5.69566	3.94415e-05	0.0724606	22.9518	0.383403
ENSMUSG00000040420	Cdh18	-2.07996	0.000636729	0.418335	18.0756	4.17332
ENSMUSG00000015247	Nipsnap3b	-1.60528	0.00112233	0.5894	14.5241	4.61112
ENSMUSG00000056856	Jakmip3	-1.59247	0.000366306	0.286748	22.7605	7.53353
ENSMUSG00000002068	Ccne1	-1.57466	0.00165998	0.650309	13.1283	4.29392
ENSMUSG00000072946	Ptgr2	-1.46481	0.00225517	0.743125	18.3119	6.47039
ENSMUSG00000027905	Ddx20	-1.43823	0.00118951	0.5894	20.5139	7.35724
ENSMUSG00000036977	Anapc10	-1.3859	0.00655573	0.988655	17.3109	6.55731
ENSMUSG00000032298	Neil1	-1.25665	0.00385159	0.922959	27.2328	11.2998
ENSMUSG00000041912	Tdrkh	-1.24908	0.00194397	0.702571	28.7972	11.7854
ENSMUSG00000021039	Snw1	-1.2382	0.00332193	0.854101	46.8085	19.5877
ENSMUSG00000022562	Oplah	-1.2227	0.00235956	0.743125	31.3532	13.2569
ENSMUSG00000029575	Mmab	-1.17276	0.00130401	0.5894	52.6455	23.1055
ENSMUSG00000017837	Nkiras2	-1.16027	0.00979016	0.988655	25.218	11.0859
ENSMUSG00000027787	Nmd3	-1.04762	0.00898055	0.988655	37.7713	18.1593
ENSMUSG00000057060	Slc35f3	-1.04549	0.00450357	0.945578	47.6882	22.9407
ENSMUSG00000032878	Ccdc85a	-1.03791	0.00328587	0.854101	26.5128	12.7223
ENSMUSG00000020044	Timp3	-1.02243	0.00123718	0.5894	39.0251	19.3314
ENSMUSG00000038417	Fig4	-1.00061	0.00130056	0.5894	55.0469	27.3941
upregulated in CeL
ENSMUSG00000034981	Parm1	1.00827	0.00317362	0.854101	12.1034	24.3173
ENSMUSG00000034714	Ttyh2	1.02304	0.00978876	0.988655	16.8437	34.0172
ENSMUSG00000026447	Pik3c2b	1.05479	0.00742093	0.988655	9.41332	19.6785
ENSMUSG00000021360	Gcnt2	1.0681	0.00887077	0.988655	15.0968	31.6834
ENSMUSG00000036885	Arhgef26	1.08129	0.00420919	0.928151	11.715	25.0838
ENSMUSG00000006800	Sulf2	1.09204	0.00336109	0.854101	11.4666	24.3048
ENSMUSG00000049288	Lix1l	1.1301	0.00901319	0.988655	7.84217	17.3916
ENSMUSG00000035621	Midn	1.15232	0.00264781	0.799637	8.12753	18.2701
ENSMUSG00000032060	Cryab	1.15575	0.00151795	0.631409	27.44	60.9181
ENSMUSG00000002105	Slc39a13	1.16147	0.00422565	0.928151	17.0787	38.2091
ENSMUSG00000029394	Cdk2ap1	1.16281	0.000387411	0.286748	10.4741	23.8681
ENSMUSG00000032198	Dock6	1.16374	0.0075435	0.988655	13.1112	29.4319
ENSMUSG00000046449	C77370	1.16604	0.00163331	0.650309	7.44764	17.1118
ENSMUSG00000021838	Samd4	1.16818	0.00172694	0.656417	10.9678	24.6084
ENSMUSG00000058897	Col25a1	1.22363	0.00782164	0.988655	6.25917	14.7956
ENSMUSG00000052914	Cyp2j6	1.24652	0.00556664	0.971971	9.97155	23.6171
ENSMUSG00000096014	Sox1	1.27326	0.0067722	0.988655	5.35214	13.0776
ENSMUSG00000020486	Sept4	1.29614	0.0072573	0.988655	30.3182	74.2307
ENSMUSG00000001053	N4bp3	1.31205	0.0039428	0.927871	6.18676	15.4469
ENSMUSG00000040710	St8sia4	1.31656	0.00772062	0.988655	6.94211	17.637
ENSMUSG00000041607	Mbp	1.46665	6.73768e-05	0.099026	323.699	894.5
ENSMUSG00000067879	3110035E14Rik	1.48447	0.00141984	0.622123	5.43532	15.5791
ENSMUSG00000022098	Bmp1	1.51999	0.00143918	0.622123	11.7703	33.7475
ENSMUSG00000052229	Gpr17	1.59685	0.00651869	0.988655	13.3124	40.2395
ENSMUSG00000006782	Cnp	1.65849	0.000107626	0.131817	69.8131	220.135
ENSMUSG00000020100	Slc29a3	1.72093	0.00458095	0.951084	3.99791	13.2226
ENSMUSG00000073591	Pcdhb22	1.7663	0.00716363	0.988655	3.26558	11.1457
ENSMUSG00000032193	Ldlr	1.82002	0.00121415	0.5894	5.49679	19.5546
ENSMUSG00000048537	Phldb1	1.82982	2.20836e-05	0.060857	12.5045	44.306
ENSMUSG00000078350	Smim1	1.86647	0.00113203	0.5894	3.30173	12.2447
ENSMUSG00000078591	Hs3st4	1.88104	0.00478455	0.951084	6.22676	22.7753
ENSMUSG00000022500	Litaf	1.95871	0.000610995	0.418335	4.05491	15.6736
ENSMUSG00000032554	Trf	1.97898	0.000380722	0.286748	5.78681	22.6999
ENSMUSG00000031775	Pllp	2.10152	0.000192021	0.201585	4.68815	20.1382
ENSMUSG00000041309	Nkx6-2	2.22831	0.00020976	0.203557	2.209	10.4871
ENSMUSG00000042401	Crtac1	2.24688	0.000902967	0.523863	5.26797	25.0796
ENSMUSG00000026879	Gsn	2.27682	0.000141137	0.163763	15.4033	74.5159
ENSMUSG00000032517	Mobp	2.29917	3.53229e-05	0.0707934	58.0948	285.987
ENSMUSG00000032532	Cck	2.34463	0.00016953	0.186872	9.4225	47.7874
ENSMUSG00000027375	Mal	2.36723	1.95858e-05	0.060857	11.5842	59.6997
ENSMUSG00000004894	Hapln2	2.39709	0.00696833	0.988655	2.35169	12.366
ENSMUSG00000031425	Plp1	2.4899	8.52656e-07	0.00553438	86.1903	483.866
ENSMUSG00000037166	Ppp1r14a	2.51635	0.00308197	0.854101	1.92716	10.9698
ENSMUSG00000015090	Ptgds	2.55222	0.00120415	0.5894	29.4385	172.45
ENSMUSG00000053024	Cntn2	2.72607	7.4916e-05	0.103225	3.19384	21.2773
ENSMUSG00000043448	Gjc2	2.75952	0.000645169	0.418335	2.32709	15.7531
ENSMUSG00000022887	Masp1	2.9822	4.54784e-05	0.0771244	1.41995	11.5755
ENSMUSG00000073680	Tmem88b	3.22049	2.77276e-05	0.0660877	1.41117	13.1882
ENSMUSG00000036634	Mag	3.25558	0.00159752	0.650309	10.6965	102.078
ENSMUSG00000037625	Cldn11	3.44391	0.000397889	0.286748	8.0379	87.3259
ENSMUSG00000050121	Opalin	3.67068	5.69371e-05	0.0896596	1.74824	22.0404
ENSMUSG00000076439	Mog	4.31548	4.40248e-06	0.0161762	1.73891	34.5828
ENSMUSG00000026830	Ermn	4.37364	7.50388e-07	0.00553438	0.539174	11.6294
ENSMUSG00000029819	Npy	5.42057	5.68635e-07	0.00553438	1.20214	53.2285
downregulated in BNSTfu
ENSMUSG00000050296	Abca12	-8.2685	0.0083652	1	17.1016	0
ENSMUSG00000035711	Dok3	-7.47873	2.30727e-07	0.0025433	10.0421	0
ENSMUSG00000020773	Trim47	-5.19215	0.00173038	0.793807	12.3402	0.289192
ENSMUSG00000007655	Cav1	-5.15584	0.000693681	0.527341	11.778	0.289192
ENSMUSG00000018899	Irf1	-3.65054	0.00852251	1	10.533	0.771542
ENSMUSG00000004665	Cnn2	-3.29617	0.00335532	1	16.5263	1.59165
ENSMUSG00000040420	Cdh18	-3.18101	0.00386645	1	18.3705	1.88248
ENSMUSG00000095407	Tmem200c	-3.07865	0.00176434	0.793807	13.4196	1.54254
ENSMUSG00000030786	Itgam	-2.96268	0.00911356	1	13.1393	1.64933
ENSMUSG00000063897	Dhrsx	-2.85607	0.00212041	0.865676	15.7002	2.15634
ENSMUSG00000040998	Npnt	-2.76447	0.00970002	1	10.0915	1.35102
ENSMUSG00000033510	Otud7a	-2.53678	0.00189656	0.819835	11.5726	1.91386
ENSMUSG00000038866	Zcchc2	-2.36192	0.00672155	1	20.848	3.9495
ENSMUSG00000050222	Il17d	-2.21905	0.00440932	1	12.0146	2.50485
ENSMUSG00000032867	Fbxw8	-2.20661	0.000889604	0.576829	37.2883	8.15643
ENSMUSG00000053166	Cdh22	-2.13891	0.000447536	0.448472	52.9262	11.9922
ENSMUSG00000036890	Gtdc1	-2.08103	0.00957446	1	22.7009	5.2423
ENSMUSG00000075602	Ly6a	-2.01622	0.00165323	0.775469	55.0151	13.6321
ENSMUSG00000040621	Gemin8	-2.00915	0.00463807	1	11.661	2.83239
ENSMUSG00000054871	Tmem158	-1.85221	0.000179973	0.230905	20.3888	5.62458
ENSMUSG00000040451	Sgms1	-1.73897	0.00344579	1	40.4514	11.9472
ENSMUSG00000038473	Nos1ap	-1.71452	0.0041256	1	48.0626	14.5458
ENSMUSG00000059970	Hspa2	-1.67451	0.00672371	1	19.11	6.06509
ENSMUSG00000109511	Nup62	-1.65361	0.00953283	1	22.495	7.11184
ENSMUSG00000050821	Fam131a	-1.63438	9.9553e-05	0.17131	59.5929	19.3487
ENSMUSG00000001763	Tspan33	-1.62352	0.00604956	1	45.8332	14.9094
ENSMUSG00000037239	Spred3	-1.61388	0.00607728	1	14.3386	4.53192
ENSMUSG00000026773	Pfkfb3	-1.59195	0.00456035	1	31.6335	10.568
ENSMUSG00000036181	Hist1h1c	-1.53711	0.00599923	1	57.8752	20.0125
ENSMUSG00000037428	Vgf	-1.5092	0.00108027	0.622835	67.8961	24.0255
ENSMUSG00000072437	Nanos1	-1.42228	0.00829602	1	47.2331	17.3466
ENSMUSG00000055745	Ldoc1l	-1.38405	0.00288391	1	45.1726	17.3367
ENSMUSG00000020387	Jade2	-1.35765	0.00628293	1	59.813	23.1938
ENSMUSG00000013089	Etv5	-1.35437	0.00334365	1	40.1875	15.2542
ENSMUSG00000038150	Ormdl3	-1.23985	0.000810398	0.541395	166.086	70.3233
ENSMUSG00000038520	Tbc1d17	-1.23653	0.00993438	1	120.708	51.1378
ENSMUSG00000029810	Tmem176b	-1.20966	0.00549943	1	85.7593	37.0748
ENSMUSG00000068551	Zfp467	-1.17562	0.00875629	1	53.7523	23.7159
ENSMUSG00000054874	Pcnx3	-1.17054	0.00854848	1	62.7173	27.98
ENSMUSG00000055675	Kbtbd11	-1.15694	0.00742047	1	37.1934	16.0494
ENSMUSG00000032609	Klhdc8b	-1.081	0.00686465	1	87.8259	41.4919
upregulated in BNSTfu
ENSMUSG00000027346	Gpcpd1	1.13996	0.00662391	1	25.3292	56.2667
ENSMUSG00000022895	Ets2	1.22044	0.004566	1	11.9082	28.7365
ENSMUSG00000060657	Marf1	1.22163	0.00710592	1	75.2018	174.936
ENSMUSG00000022442	Ttll1	1.22351	0.00861935	1	44.0538	103.568
ENSMUSG00000024924	Vldlr	1.23519	0.00437475	1	33.0198	78.237
ENSMUSG00000027210	Meis2	1.24055	0.0078457	1	12.0592	28.452
ENSMUSG00000036306	Lzts1	1.25936	0.00702413	1	32.1444	77.7542
ENSMUSG00000040339	Fam102b	1.41957	0.00829257	1	5.67536	14.641
ENSMUSG00000020899	Pfas	1.45991	0.00886864	1	38.1169	105.346
ENSMUSG00000008658	Rbfox1	1.47508	0.00316614	1	10.3919	27.6101
ENSMUSG00000026344	Lypd1	1.51797	0.00197423	0.821205	30.5365	86.4858
ENSMUSG00000026113	Inpp4a	1.5246	0.000474166	0.454498	155.263	447.285
ENSMUSG00000027109	Sp3	1.75502	0.00781898	1	7.90682	26.4723
ENSMUSG00000031137	Fgf13	1.78304	1.43645e-05	0.0527801	10.893	37.7357
ENSMUSG00000028030	Tbck	1.81175	0.00418621	1	18.6799	66.5988
ENSMUSG00000019878	Hsf2	1.84013	0.000786364	0.541395	13.6342	48.3097
ENSMUSG00000017802	Fam134c	1.85421	0.00358422	1	21.8357	79.9227
ENSMUSG00000025050	Pcgf6	1.90846	0.00857231	1	8.14958	31.9163
ENSMUSG00000109398	Gm3854	1.92231	0.00970619	1	4.62244	17.9276
ENSMUSG00000021991	Cacna2d3	2.08052	0.000101963	0.17131	5.84661	23.8292
ENSMUSG00000062866	Phactr2	2.11991	0.00818216	1	7.16136	32.0019
ENSMUSG00000028654	Mycl	2.12143	0.00901318	1	3.68758	16.9968
ENSMUSG00000025170	Rab40b	2.12748	0.00113006	0.622835	2.48752	11.4863
ENSMUSG00000021647	Cartpt	2.14773	0.00150316	0.753151	2.5351	12.045
ENSMUSG00000020273	Papolg	2.26432	0.00772232	1	3.77695	18.7976
ENSMUSG00000027347	Rasgrp1	2.35046	0.00123486	0.663992	4.56542	23.1836
ENSMUSG00000000296	Tpd52l1	2.36935	0.00283545	1	3.94425	21.5215
ENSMUSG00000070576	Mn1	2.39416	0.00483787	1	9.11874	49.6574
ENSMUSG00000051111	Sv2c	2.5544	0.000188528	0.230905	1.92828	11.4451
ENSMUSG00000038418	Egr1	2.5663	0.00127259	0.667991	1.61824	10.2086
ENSMUSG00000019813	Cep57l1	2.59961	0.00196731	0.821205	2.03977	11.2212
ENSMUSG00000026247	Ecel1	2.70614	0.000660617	0.520142	5.09597	33.6005
ENSMUSG00000056306	Sertm1	2.72526	0.000108788	0.17131	1.98197	12.099
ENSMUSG00000027270	Lamp5	3.20225	2.28464e-05	0.0629591	1.29188	11.769
ENSMUSG00000021337	Scgn	3.38487	0.00321319	1	1.79498	21.4702
ENSMUSG00000004366	Sst	3.54229	0.000357352	0.393909	17.6009	203.778
ENSMUSG00000063564	Col23a1	3.65832	0.0081966	1	0.961399	10.6732
ENSMUSG00000031772	Cntnap4	3.68052	4.83508e-07	0.00285061	1.85005	21.1347
downregulated in CeM
ENSMUSG00000030523	Trpm1	-8.86725	0.00260713	0.58807	25.969	0
ENSMUSG00000047986	Palm3	-8.78304	0.000953479	0.404238	24.3343	0
ENSMUSG00000020227	Irak3	-8.75756	7.31858e-05	0.115247	24.0545	0
ENSMUSG00000091387	Gcnt4	-8.70021	0.00549115	0.665154	23.0445	0
ENSMUSG00000031756	Cenpn	-8.2352	0.00332384	0.58807	16.6466	0
ENSMUSG00000024793	Tnfrsf25	-8.23424	0.0024359	0.58807	16.6612	0
ENSMUSG00000037095	Lrg1	-8.2039	0.00483648	0.648621	16.3113	0
ENSMUSG00000068699	Flnc	-8.18627	0.00352106	0.58807	74.0315	0.224566
ENSMUSG00000016356	Col20a1	-8.12404	2.34796e-05	0.0551372	16.1479	0
ENSMUSG00000039304	Tnfsf10	-8.08817	0.00770928	0.696417	15.0519	0
ENSMUSG00000035403	Crb2	-7.83428	0.00303089	0.58807	12.5949	0
ENSMUSG00000030834	Abcc6	-7.81492	0.00155691	0.482756	12.4629	0
ENSMUSG00000017897	Eya2	-7.76296	0.0074312	0.696417	12.096	0
ENSMUSG00000026715	Serpinc1	-7.73749	0.00570919	0.665871	12.0169	0
ENSMUSG00000035683	Melk	-7.72164	0.00761415	0.696417	11.8029	0
ENSMUSG00000024727	Trpm6	-7.66297	0.000550043	0.328254	11.4385	0
ENSMUSG00000030792	Dkkl1	-7.65409	0.00186629	0.554079	11.1295	0
ENSMUSG00000037020	Wdr62	-7.62012	0.00528946	0.663214	11.1231	0
ENSMUSG00000028159	Dapp1	-6.72954	0.00633817	0.67882	18.7433	0.092859
ENSMUSG00000029151	Slc30a3	-6.31475	4.38917e-10	9.67637e-06	16.8514	0.224566
ENSMUSG00000025572	Tmc6	-5.95678	0.00305753	0.58807	41.7335	0.672437
ENSMUSG00000039153	Runx2	-5.93433	0.00308363	0.58807	14.7957	0.223306
ENSMUSG00000029816	Gpnmb	-5.92044	0.00546087	0.665154	15.0176	0.223306
ENSMUSG00000010461	Eya4	-5.62113	0.00123202	0.445263	12.244	0.224566
ENSMUSG00000034402	Kcnh5	-5.55128	0.00703366	0.696417	21.4985	0.449131
ENSMUSG00000072082	Ccnf	-5.28966	0.000764127	0.372828	17.3981	0.446612
ENSMUSG00000025795	Rassf3	-4.98207	0.00960379	0.740118	11.7158	0.317425
ENSMUSG00000032724	Abtb2	-4.58689	0.000128802	0.148551	37.6555	1.33887
ENSMUSG00000041710	Trpc5	-3.9761	0.00285054	0.58807	13.8888	0.855636
ENSMUSG00000044982	Sft2d3	-3.8073	3.59445e-07	0.00198108	26.188	1.56218
ENSMUSG00000035357	Pdzrn3	-3.79214	0.00686067	0.696417	33.3197	2.46266
ENSMUSG00000046922	Gpr6	-3.77541	0.000414207	0.291721	25.5824	1.52459
ENSMUSG00000075014	Gm10800	-3.74657	0.000770481	0.372828	6517.69	485.615
ENSMUSG00000042029	Ncapg2	-3.69438	0.00496106	0.648621	14.2507	1.11653
ENSMUSG00000038024	Dennd4c	-3.56235	0.00299877	0.58807	18.7607	1.48923
ENSMUSG00000019826	Zbtb24	-3.4419	0.000426347	0.291721	27.8568	2.61331
ENSMUSG00000026355	Mcm6	-3.40656	0.00157663	0.482756	25.4449	2.15692
ENSMUSG00000091028	Gm10722	-3.40349	0.00500161	0.648621	270.264	25.5539
ENSMUSG00000058056	Palld	-3.32468	0.00460584	0.642661	15.8204	1.37772
ENSMUSG00000036918	Ttc7	-3.23152	0.00378226	0.59425	24.1125	2.69353
ENSMUSG00000052544	St6galnac3	-3.22422	0.0031068	0.58807	24.1311	2.57825
ENSMUSG00000048410	Zfp407	-3.22274	0.00580784	0.665871	17.4971	1.85054
ENSMUSG00000040181	Fmo1	-3.1342	0.0089176	0.727268	32.4827	3.49327
ENSMUSG00000043811	Rtn4r	-3.08906	0.00275349	0.58807	27.1926	3.20932
ENSMUSG00000060519	Tor3a	-3.05641	0.00933456	0.737435	19.501	2.15818
ENSMUSG00000026312	Cdh7	-3.05176	0.00938595	0.737435	16.7919	2.10891
ENSMUSG00000041949	Tango6	-3.02395	0.00745754	0.696417	34.1452	4.08263
ENSMUSG00000021257	Angel1	-2.99741	0.00967643	0.740118	41.1566	5.08514
ENSMUSG00000095280	Gm21738	-2.99535	0.00333641	0.58807	905.681	113.575
ENSMUSG00000031562	Dctd	-2.98729	0.000767526	0.372828	36.1901	4.44777
ENSMUSG00000024754	Tmem2	-2.69145	0.00494303	0.648621	28.1818	4.00146
ENSMUSG00000029599	Ddx54	-2.68983	0.00335228	0.58807	16.5306	2.62218
ENSMUSG00000035382	Pcsk7	-2.67137	0.00114356	0.43499	41.3678	6.6631
ENSMUSG00000030201	Lrp6	-2.65444	2.50101e-05	0.0551372	63.3787	10.0534
ENSMUSG00000030043	Tacr1	-2.57887	0.000550912	0.328254	34.4289	5.67988
ENSMUSG00000027014	Cwc22	-2.52975	0.00622486	0.672712	12.6135	2.29463
ENSMUSG00000034463	Scara3	-2.49747	0.00188496	0.554079	52.6202	9.36806
ENSMUSG00000039835	Nhsl1	-2.45438	0.00443536	0.627236	82.7031	14.9405
ENSMUSG00000021260	Hhipl1	-2.43802	0.00222762	0.577143	45.668	8.40722
ENSMUSG00000039037	St6galnac5	-2.41916	6.81812e-05	0.115247	74.817	14.3348
ENSMUSG00000019027	Dnah1	-2.35565	0.00298908	0.58807	51.5114	10.0367
ENSMUSG00000039879	Heca	-2.32744	0.00472443	0.646924	50.6756	10.0231
ENSMUSG00000020495	Smg8	-2.32608	0.00591993	0.665871	22.9049	4.37608
ENSMUSG00000001755	Coasy	-2.30251	0.000245899	0.216844	128.274	26.2074
ENSMUSG00000049300	Prmt6	-2.26065	0.00996318	0.740118	27.5861	5.59589
ENSMUSG00000027878	Notch2	-2.2421	0.00696089	0.696417	39.9697	8.22466
ENSMUSG00000027168	Pax6	-2.23705	0.00725087	0.696417	32.3879	6.70355
ENSMUSG00000069089	Cdk7	-2.21134	0.00226503	0.577143	31.3712	7.01438
ENSMUSG00000030930	Gm19463	-2.20506	0.00346362	0.58807	30.0457	6.2658
ENSMUSG00000055782	Abcd2	-2.1991	0.00731864	0.696417	44.5206	9.77452
ENSMUSG00000025862	Stag2	-2.17958	0.00122713	0.445263	30.0523	6.77999
ENSMUSG00000037278	Tmem97	-2.12596	0.00283486	0.58807	45.4566	10.743
ENSMUSG00000027016	Zfp385b	-2.08048	0.00380066	0.59425	20.7131	5.04977
ENSMUSG00000022443	Myh9	-2.05013	0.00581232	0.665871	53.8902	13.0868
ENSMUSG00000034610	Zcchc11	-1.99259	0.00756647	0.696417	17.4652	4.43639
ENSMUSG00000005907	Pex1	-1.99048	0.00819663	0.70587	19.5606	4.8116
ENSMUSG00000028454	Pigo	-1.98529	0.00634296	0.67882	25.1913	6.41737
ENSMUSG00000050891	Tatdn1	-1.97873	0.0052789	0.663214	32.8169	8.327
ENSMUSG00000015357	Clpx	-1.92668	0.00383033	0.594672	46.5261	12.1254
ENSMUSG00000074682	Zcchc3	-1.90734	0.0058365	0.665871	39.9975	10.6093
ENSMUSG00000026037	Orc2	-1.90057	0.00413349	0.610296	31.9958	8.06263
ENSMUSG00000021686	Ap3b1	-1.87146	0.00200286	0.568389	39.8973	10.8263
ENSMUSG00000029864	Gstk1	-1.86787	0.00356055	0.589455	63.9358	17.5087
ENSMUSG00000022899	Slc15a2	-1.82885	0.00148013	0.472912	71.1893	19.4331
ENSMUSG00000027649	Ctnnbl1	-1.82386	0.000355931	0.276478	65.3934	18.2821
ENSMUSG00000030264	Thumpd3	-1.81655	0.00952784	0.740118	52.7166	14.7753
ENSMUSG00000021219	Rgs6	-1.74366	0.00369382	0.59425	49.7884	14.8035
ENSMUSG00000033055	Ankrd54	-1.72881	0.00337432	0.58807	60.0056	17.8154
ENSMUSG00000032560	Dnajc13	-1.70055	0.00879473	0.727268	62.1263	18.6246
ENSMUSG00000020454	Eif4enif1	-1.66249	0.000643656	0.346098	66.1328	20.9186
ENSMUSG00000005804	Bloc1s6	-1.65004	0.00512418	0.656789	51.0694	15.6048
ENSMUSG00000022816	Fstl1	-1.62679	0.00248711	0.58807	69.5246	22.6641
ENSMUSG00000028683	Eif2b3	-1.61912	0.00443839	0.627236	53.0836	16.9534
ENSMUSG00000022680	Pdxdc1	-1.59776	0.00894865	0.727268	85.4029	27.6938
ENSMUSG00000060288	Ppih	-1.57295	0.00914769	0.730688	25.1465	7.92966
ENSMUSG00000047658	Gal3st3	-1.55289	0.00486135	0.648621	69.6219	23.7659
ENSMUSG00000039345	Mettl22	-1.54933	0.00142271	0.463695	86.2951	29.8095
ENSMUSG00000027884	Clcc1	-1.52901	0.00603922	0.672428	80.6539	27.7222
ENSMUSG00000028085	Gatb	-1.51324	0.0022067	0.577143	63.5451	22.5127
ENSMUSG00000049624	Slc17a5	-1.46504	0.0088418	0.727268	43.285	15.7251
ENSMUSG00000045287	Rtn4rl1	-1.45162	0.00620662	0.672712	39.8405	14.1342
ENSMUSG00000078584	AU022252	-1.40479	0.00591975	0.665871	64.2768	23.3143
ENSMUSG00000026670	Uap1	-1.38075	0.00787851	0.696417	55.0126	21.1279
ENSMUSG00000039660	Spout1	-1.37369	0.00878732	0.727268	99.6295	38.6004
ENSMUSG00000037270	4932438A13Rik	-1.35901	0.00904345	0.727268	58.3953	22.2814
ENSMUSG00000048216	Gpr85	-1.34585	0.00663255	0.683276	66.4339	26.0356
ENSMUSG00000029063	Nadk	-1.3344	0.00103923	0.41656	140.578	55.6982
ENSMUSG00000028622	Mrpl37	-1.32475	0.00298888	0.58807	106.169	41.9203
ENSMUSG00000043962	Thrap3	-1.3218	0.00251569	0.58807	87.4532	34.6011
ENSMUSG00000063646	Jakmip1	-1.31212	0.00310102	0.58807	75.8181	31.0106
ENSMUSG00000021273	Fdft1	-1.30681	0.00775909	0.696417	111.548	45.537
ENSMUSG00000028437	Ubap1	-1.28611	0.00417208	0.610296	92.986	39.0774
ENSMUSG00000021466	Ptch1	-1.28054	0.00980318	0.740118	162.912	66.9186
ENSMUSG00000052406	Rexo4	-1.27406	0.00239058	0.58807	90.7207	37.357
ENSMUSG00000063297	Luzp2	-1.26317	0.00889475	0.727268	144.516	60.2635
ENSMUSG00000034614	Pik3ip1	-1.20341	0.00754626	0.696417	157.216	68.5638
ENSMUSG00000037257	Aagab	-1.20338	0.00387769	0.596538	87.3003	38.0902
ENSMUSG00000029319	Coq2	-1.20335	0.00283681	0.58807	190.417	82.3866
ENSMUSG00000054226	Tprkb	-1.1947	0.0034165	0.58807	237.067	103.446
ENSMUSG00000024283	Wac	-1.15751	0.00765716	0.696417	114.961	51.9841
ENSMUSG00000024404	Riok3	-1.15543	0.00863329	0.727268	81.8183	36.7305
ENSMUSG00000061981	Flot2	-1.15516	0.000870337	0.383749	235.386	106.213
ENSMUSG00000020823	Sec14l1	-1.12645	0.00731601	0.696417	205.439	93.4892
ENSMUSG00000005973	Rcn1	-1.09938	0.00431131	0.622179	62.8322	29.3122
ENSMUSG00000024140	Epas1	-1.06417	0.00718234	0.696417	277.541	132.348
upregulated in CeM
ENSMUSG00000028127	Abcd3	1.04858	0.00709341	0.696417	65.5585	136.127
ENSMUSG00000030020	Prickle2	1.06944	0.00826889	0.709323	46.7546	97.4603
ENSMUSG00000052915	Msl1	1.07094	0.00546889	0.665154	78.5631	161.966
ENSMUSG00000031284	Pak3	1.08145	0.00702103	0.696417	74.0843	160.882
ENSMUSG00000039771	Polr2j	1.09808	0.00744307	0.696417	24.8903	56.0976
ENSMUSG00000036099	Vezt	1.11593	0.00418011	0.610296	35.0601	72.8429
ENSMUSG00000027309	4930402H24Rik	1.13583	0.00325878	0.58807	64.0007	141.075
ENSMUSG00000027522	Stx16	1.13695	0.0028921	0.58807	36.8569	80.1575
ENSMUSG00000028078	Dclk2	1.13734	0.00652333	0.68038	42.3161	92.5913
ENSMUSG00000027646	Src	1.1629	0.00599602	0.671006	43.0459	99.6145
ENSMUSG00000022679	Mpv17l	1.1692	0.00803917	0.697762	15.9417	38.9095
ENSMUSG00000036845	Lin37	1.17891	0.00760225	0.696417	23.4988	52.1663
ENSMUSG00000002748	Baz1b	1.1811	0.00227542	0.577143	36.1214	86.8473
ENSMUSG00000052031	Tagap1	1.22454	0.0067735	0.694552	31.1641	75.2722
ENSMUSG00000020196	Cabin1	1.26138	0.00417344	0.610296	34.1478	82.0385
ENSMUSG00000020747	Tmem94	1.28149	0.0077356	0.696417	49.4993	120.403
ENSMUSG00000031292	Cdkl5	1.29271	0.00796049	0.696417	19.4576	45.4814
ENSMUSG00000024889	Rce1	1.32726	0.00845523	0.722496	20.1876	52.7632
ENSMUSG00000025730	Rab40c	1.39138	0.00907189	0.727268	29.4753	82.2275
ENSMUSG00000002997	Prkar2b	1.40283	0.00693686	0.696417	17.0296	48.0644
ENSMUSG00000037339	Fam53a	1.41424	0.00589889	0.665871	20.8254	55.5018
ENSMUSG00000036281	Snapc4	1.43276	0.0053593	0.663214	26.8812	71.3198
ENSMUSG00000032652	Crebl2	1.44624	0.0049804	0.648621	21.1131	57.7998
ENSMUSG00000000532	Acvr1b	1.45695	0.0013064	0.457158	15.3556	48.486
ENSMUSG00000020056	Ccdc53	1.46696	0.00560506	0.665871	12.7363	38.6916
ENSMUSG00000020151	Ptprr	1.46941	0.00405643	0.610296	17.2567	51.6291
ENSMUSG00000031700	Gpt2	1.47812	0.0032269	0.58807	27.148	74.9005
ENSMUSG00000034613	Ppm1h	1.48716	0.00378514	0.59425	32.079	90.335
ENSMUSG00000020841	Cpd	1.49573	0.00526195	0.663214	26.1288	73.499
ENSMUSG00000051065	Mb21d2	1.50192	0.00290267	0.58807	14.908	43.8031
ENSMUSG00000028398	Tmem261	1.50943	0.000449901	0.291721	19.6279	55.722
ENSMUSG00000038371	Sbf2	1.53679	0.0032528	0.58807	14.6136	43.9385
ENSMUSG00000029208	Guf1	1.5603	0.00899178	0.727268	15.5919	45.8269
ENSMUSG00000028469	Npr2	1.58169	0.00400757	0.609316	17.0971	49.4767
ENSMUSG00000022580	Rhpn1	1.60357	0.00704683	0.696417	17.6291	48.8943
ENSMUSG00000015605	Srf	1.62675	0.00801321	0.697762	7.37876	23.3046
ENSMUSG00000034525	Ice1	1.65287	0.00181868	0.549241	24.6566	78.3213
ENSMUSG00000079481	Nhsl2	1.65978	0.00614504	0.672712	12.1198	36.2041
ENSMUSG00000049600	Zbtb45	1.67522	0.00884585	0.727268	8.55642	29.6757
ENSMUSG00000029050	Ski	1.67545	0.00014571	0.152968	27.3962	86.1788
ENSMUSG00000032388	Spg21	1.68184	3.56943e-05	0.0715379	32.4619	99.5541
ENSMUSG00000020599	Rgs9	1.68323	0.00869351	0.727268	16.2086	48.5889
ENSMUSG00000021188	Trip11	1.71537	0.00621811	0.672712	8.34778	30.7386
ENSMUSG00000031652	N4bp1	1.72456	0.000134765	0.148551	28.3757	92.1235
ENSMUSG00000037643	Prkci	1.74004	0.00921351	0.733289	6.21564	22.9886
ENSMUSG00000021974	Fgf9	1.74284	0.0015545	0.482756	16.656	56.5025
ENSMUSG00000037997	Parp11	1.78159	0.00774767	0.696417	8.20923	26.6032
ENSMUSG00000025086	Trub1	1.79145	0.00230375	0.577143	13.5971	49.164
ENSMUSG00000041328	Pcf11	1.83324	0.00358283	0.589455	6.85202	24.4614
ENSMUSG00000021338	Carmil1	1.83811	0.00315968	0.58807	9.4898	35.1561
ENSMUSG00000027520	Zdbf2	1.89099	0.000817959	0.375682	13.5852	52.9058
ENSMUSG00000020190	Mknk2	1.90704	0.00660014	0.68313	9.90974	31.6686
ENSMUSG00000042423	Fbrs	1.90885	0.00368874	0.59425	7.74316	31.3946
ENSMUSG00000036817	Sun1	1.9116	0.000847392	0.381257	19.4444	74.6666
ENSMUSG00000040621	Gemin8	1.93784	0.00578654	0.665871	7.73394	28.5367
ENSMUSG00000042203	Tbc1d22b	1.9459	0.000156	0.156326	12.0761	49.8728
ENSMUSG00000040447	Spns2	1.96429	0.00654271	0.68038	13.0162	49.0513
ENSMUSG00000031487	Brf2	2.00923	0.00331502	0.58807	3.77587	15.2665
ENSMUSG00000038805	Six3	2.01918	0.0047113	0.646924	9.26147	33.6974
ENSMUSG00000038418	Egr1	2.05645	0.00537071	0.663214	9.30368	39.0711
ENSMUSG00000040007	Bahd1	2.1429	0.00225901	0.577143	6.16153	27.1022
ENSMUSG00000056258	Kcnq3	2.14413	1.78127e-06	0.00785396	15.4296	69.0606
ENSMUSG00000025134	Alyref	2.16207	0.00794572	0.696417	6.22754	25.0833
ENSMUSG00000085925	Rtl1	2.28425	0.00132974	0.458052	8.03626	33.358
ENSMUSG00000033970	Rfc3	2.30538	0.00495173	0.648621	3.69532	19.5196
ENSMUSG00000049804	Armcx4	2.37225	0.000245882	0.216844	7.25332	43.8024
ENSMUSG00000060572	Mfap2	2.3978	0.00103185	0.41656	2.17969	16.5454
ENSMUSG00000021203	Otub2	2.42576	0.00976895	0.740118	3.20815	19.031
ENSMUSG00000028848	Gpn2	2.42808	0.00621981	0.672712	4.39503	27.836
ENSMUSG00000068263	Efcc1	2.43128	0.000261993	0.22215	5.77868	28.2474
ENSMUSG00000043602	Zfp3	2.45951	0.00554722	0.665871	5.06175	30.2901
ENSMUSG00000028391	Wdr31	2.57805	0.000621377	0.346098	3.82998	28.0368
ENSMUSG00000031767	Nudt7	2.62858	0.00379283	0.59425	4.00296	22.8917
ENSMUSG00000066838	Zfp772	2.6405	0.000357899	0.276478	4.75412	36.0643
ENSMUSG00000031823	Zdhhc7	2.6428	8.46393e-06	0.0266565	11.0622	77.8885
ENSMUSG00000046607	Hrk	2.6891	0.00505555	0.651782	1.77306	15.4364
ENSMUSG00000018239	Zcchc10	2.79771	0.000442359	0.291721	3.08538	21.8777
ENSMUSG00000040856	Dlk1	2.82449	0.00116413	0.43499	4.40426	37.5715
ENSMUSG00000002227	Mov10	2.83705	0.0014178	0.463695	2.77775	24.3236
ENSMUSG00000034105	Tldc1	2.83834	6.4734e-05	0.115247	2.40678	20.9985
ENSMUSG00000038677	Scube3	2.91192	0.00333918	0.58807	3.29136	20.2399
ENSMUSG00000037410	Tbc1d2b	2.96822	0.00100652	0.41656	3.88019	25.1246
ENSMUSG00000029387	Gtf2h3	3.00549	0.000707678	0.371463	2.81607	20.9992
ENSMUSG00000047832	Cdca4	3.15889	0.00334791	0.58807	1.87738	15.5938
ENSMUSG00000040998	Npnt	3.17856	0.0069809	0.696417	1.25289	11.5859
ENSMUSG00000029452	Tmem116	3.52818	0.00195556	0.567268	1.90115	12.8465
ENSMUSG00000034485	Uaca	4.01742	0.000105505	0.145373	2.73819	31.5514
ENSMUSG00000061778	Mospd2	4.09722	0.00351283	0.58807	1.11823	26.3194
ENSMUSG00000026077	Npas2	4.11204	2.35712e-05	0.0551372	0.406629	13.6371
ENSMUSG00000072572	Slc39a2	4.13039	0.000592471	0.343727	1.08523	15.0581
ENSMUSG00000029313	Aff1	4.31974	0.00254758	0.58807	0.735375	11.1256
ENSMUSG00000047976	Kcna1	4.50647	3.93859e-09	3.93749e-05	2.08069	47.1832
ENSMUSG00000021023	1110008L16Rik	4.63824	0.000112641	0.146076	0.406629	18.1818
ENSMUSG00000059327	Eda	4.86702	0.0029685	0.58807	0.633718	10.7341
ENSMUSG00000011171	Vipr2	5.16692	0.00111103	0.43499	1.26744	30.2744
ENSMUSG00000026047	Kdelc1	5.47319	0.00206256	0.568389	0.101657	10.4992
ENSMUSG00000022860	Chodl	6.82753	5.3581e-09	3.93749e-05	0.101657	29.0852
downregulated in BLA
ENSMUSG00000023348	Trip6	-3.30272	0.00402208	1	15.4486	1.5194
ENSMUSG00000032058	Ppp2r1b	-2.69524	0.00341484	1	16.8016	2.2918
ENSMUSG00000031714	Gab1	-2.64695	0.000794448	1	21.6231	3.37065
ENSMUSG00000040621	Gemin8	-2.5273	0.000442736	1	16.1986	2.48223
ENSMUSG00000061838	Suclg2	-2.45849	0.00135988	1	11.1937	1.65933
ENSMUSG00000032014	Oaf	-2.28351	0.00487007	1	13.4624	2.41828
ENSMUSG00000036180	Gatad2a	-1.8688	0.0091591	1	22.0399	5.80529
ENSMUSG00000001520	Nrip2	-1.26223	0.00336243	1	29.3695	11.4959
upregulated in BLA
ENSMUSG00000067924	Cxx1b	1.27185	0.00867912	1	27.0679	65.9855
ENSMUSG00000024059	Clip4	1.29312	0.00249883	1	23.5192	58.4177
ENSMUSG00000040183	Ankrd6	1.56807	0.00192184	1	7.47512	22.3277
ENSMUSG00000031921	Terf2	1.57217	0.00317604	1	9.99189	30.2977
ENSMUSG00000051527	Usp29	1.57412	0.0010067	1	12.1945	36.8584
ENSMUSG00000038545	Cul7	1.62811	0.00718294	1	15.32	47.8647
ENSMUSG00000036391	Sec24a	1.82927	0.00468275	1	5.8093	20.9569
ENSMUSG00000004317	Clcn5	1.94668	0.00486673	1	2.72325	10.5985
ENSMUSG00000028273	Pdlim5	2.01119	0.00860046	1	2.53432	10.4716
ENSMUSG00000029480	Dhx37	2.0548	0.005766	1	6.35281	26.8362
ENSMUSG00000042942	Greb1l	2.22002	0.00641447	1	2.18016	10.5534
ENSMUSG00000039410	Prdm16	2.43767	0.00573173	1	2.08679	11.6965
ENSMUSG00000056679	Gpr173	2.59249	0.00644727	1	3.35483	20.5877
