# Supplementary material for: Distinctive Regulation of Emotional Behaviors and Fear-Related Gene Expression Responses in Two Extended Amygdala Subnuclei With Similar Molecular Profiles
Source: Front Mol Neurosci. 2021 Sep 3;14:741895. doi: 10.3389/fnmol.2021.741895 (PMC8446640; doi:10.3389/fnmol.2021.741895)
Supplement: Supplementary file 3 [file Table_3.XLSX]

## Sheet: GO analysis for Figure 5
	GO term	count	%	p value	fold enrichment	FDR	gene_IDs	gene_names
downregulated in CeL
GOTERM_CC_DIRECT	GO:0005737~cytoplasm	12	66.6667	0.00446342	2.09306	0.214244	ENSMUSG00000027905, ENSMUSG00000021039, ENSMUSG00000036977, ENSMUSG00000032298, ENSMUSG00000017837, ENSMUSG00000027787, ENSMUSG00000035783, ENSMUSG00000041912, ENSMUSG00000020044, ENSMUSG00000072946, ENSMUSG00000002068, ENSMUSG00000015247	Ddx20, Snw1, Anapc10, Neil1, Nkiras2, Nmd3, Acta2, Tdrkh, Timp3, Ptgr2, Ccne1, Nipsnap3b
GOTERM_MF_DIRECT	GO:0030674~protein binding, bridging	2	11.1111	0.0445281	40.8571	1	ENSMUSG00000027905, ENSMUSG00000027787	Ddx20, Nmd3
GOTERM_MF_DIRECT	GO:0000166~nucleotide binding	5	27.7778	0.0476042	3.21834	1	ENSMUSG00000027905, ENSMUSG00000029575, ENSMUSG00000017837, ENSMUSG00000022562, ENSMUSG00000035783	Ddx20, Mmab, Nkiras2, Oplah, Acta2
upregulated in CeL
GOTERM_BP_DIRECT	GO:0022010~central nervous system myelination	3	5.55556	0.000235312	125.569	0.0738878	ENSMUSG00000041309, ENSMUSG00000053024, ENSMUSG00000031425	Nkx6-2, Cntn2, Plp1
GOTERM_BP_DIRECT	GO:0042552~myelination	4	7.40741	0.000507638	25.1139	0.0796992	ENSMUSG00000027375, ENSMUSG00000041607, ENSMUSG00000031425, ENSMUSG00000031775	Mal, Mbp, Plp1, Pllp
GOTERM_BP_DIRECT	GO:0021762~substantia nigra development	3	5.55556	0.0043798	29.7401	0.458419	ENSMUSG00000006782, ENSMUSG00000041607, ENSMUSG00000031425	Cnp, Mbp, Plp1
GOTERM_BP_DIRECT	GO:0007568~aging	4	7.40741	0.0102534	8.71002	0.80489	ENSMUSG00000026879, ENSMUSG00000006782, ENSMUSG00000032060, ENSMUSG00000022500	Gsn, Cnp, Cryab, Litaf
GOTERM_BP_DIRECT	GO:0008366~axon ensheathment	2	3.7037	0.0129304	150.683	0.812028	ENSMUSG00000031425, ENSMUSG00000037625	Plp1, Cldn11
GOTERM_BP_DIRECT	GO:0009636~response to toxic substance	3	5.55556	0.0210435	13.141	1	ENSMUSG00000006782, ENSMUSG00000041607, ENSMUSG00000043448	Cnp, Mbp, Gjc2
GOTERM_BP_DIRECT	GO:0007417~central nervous system development	3	5.55556	0.0224357	12.698	1	ENSMUSG00000053024, ENSMUSG00000041607, ENSMUSG00000004894	Cntn2, Mbp, Hapln2
GOTERM_BP_DIRECT	GO:0007409~axonogenesis	3	5.55556	0.0315492	10.5619	1	ENSMUSG00000032532, ENSMUSG00000006782, ENSMUSG00000053024	Cck, Cnp, Cntn2
GOTERM_BP_DIRECT	GO:0007155~cell adhesion	5	9.25926	0.0368231	3.88359	1	ENSMUSG00000053024, ENSMUSG00000076439, ENSMUSG00000004894, ENSMUSG00000037625, ENSMUSG00000036634	Cntn2, Mog, Hapln2, Cldn11, Mag
GOTERM_BP_DIRECT	GO:0031643~positive regulation of myelination	2	3.7037	0.0383021	50.2278	1	ENSMUSG00000032554, ENSMUSG00000036634	Trf, Mag
GOTERM_BP_DIRECT	GO:0001764~neuron migration	3	5.55556	0.041267	9.11391	1	ENSMUSG00000032532, ENSMUSG00000053024, ENSMUSG00000096014	Cck, Cntn2, Sox1
GOTERM_BP_DIRECT	GO:0007413~axonal fasciculation	2	3.7037	0.0457884	41.8565	1	ENSMUSG00000053024, ENSMUSG00000042401	Cntn2, Crtac1
GOTERM_BP_DIRECT	GO:0001523~retinoid metabolic process	2	3.7037	0.0482711	39.6535	1	ENSMUSG00000052914, ENSMUSG00000032193	Cyp2j6, Ldlr
GOTERM_CC_DIRECT	GO:0043209~myelin sheath	13	24.0741	4.66553e-14	26.1036	5.83191e-12	ENSMUSG00000006782, ENSMUSG00000053024, ENSMUSG00000041607, ENSMUSG00000026830, ENSMUSG00000032060, ENSMUSG00000020486, ENSMUSG00000043448, ENSMUSG00000026879, ENSMUSG00000032517, ENSMUSG00000076439, ENSMUSG00000031425, ENSMUSG00000037625, ENSMUSG00000036634	Cnp, Cntn2, Mbp, Ermn, Cryab, Sept4, Gjc2, Gsn, Mobp, Mog, Plp1, Cldn11, Mag
GOTERM_CC_DIRECT	GO:0005794~Golgi apparatus	13	24.0741	3.24374e-05	4.21167	0.00202734	ENSMUSG00000050121, ENSMUSG00000027375, ENSMUSG00000040710, ENSMUSG00000021360, ENSMUSG00000022098, ENSMUSG00000032193, ENSMUSG00000015090, ENSMUSG00000002105, ENSMUSG00000006800, ENSMUSG00000032060, ENSMUSG00000022500, ENSMUSG00000029819, ENSMUSG00000034981	Opalin, Mal, St8sia4, Gcnt2, Bmp1, Ldlr, Ptgds, Slc39a13, Sulf2, Cryab, Litaf, Npy, Parm1
GOTERM_CC_DIRECT	GO:0048471~perinuclear region of cytoplasm	9	16.6667	0.000328155	5.01411	0.0136731	ENSMUSG00000032554, ENSMUSG00000026879, ENSMUSG00000006782, ENSMUSG00000032198, ENSMUSG00000029394, ENSMUSG00000029819, ENSMUSG00000032517, ENSMUSG00000015090, ENSMUSG00000002105	Trf, Gsn, Cnp, Dock6, Cdk2ap1, Npy, Mobp, Ptgds, Slc39a13
GOTERM_CC_DIRECT	GO:0033269~internode region of axon	2	3.7037	0.0101339	192.765	0.225447	ENSMUSG00000041607, ENSMUSG00000026830	Mbp, Ermn
GOTERM_CC_DIRECT	GO:0043218~compact myelin	2	3.7037	0.0101339	192.765	0.225447	ENSMUSG00000041607, ENSMUSG00000031775	Mbp, Pllp
GOTERM_CC_DIRECT	GO:0005615~extracellular space	10	18.5185	0.0126011	2.56336	0.225447	ENSMUSG00000022887, ENSMUSG00000032532, ENSMUSG00000032554, ENSMUSG00000026879, ENSMUSG00000058897, ENSMUSG00000006782, ENSMUSG00000029819, ENSMUSG00000022098, ENSMUSG00000015090, ENSMUSG00000006800	Masp1, Cck, Trf, Gsn, Col25a1, Cnp, Npy, Bmp1, Ptgds, Sulf2
GOTERM_CC_DIRECT	GO:0016020~membrane	27	50	0.012625	1.48747	0.225447	ENSMUSG00000058897, ENSMUSG00000027375, ENSMUSG00000053024, ENSMUSG00000015090, ENSMUSG00000020100, ENSMUSG00000022500, ENSMUSG00000052914, ENSMUSG00000034981, ENSMUSG00000031775, ENSMUSG00000032554, ENSMUSG00000001053, ENSMUSG00000034714, ENSMUSG00000006782, ENSMUSG00000073680, ENSMUSG00000050121, ENSMUSG00000041607, ENSMUSG00000021360, ENSMUSG00000040710, ENSMUSG00000032193, ENSMUSG00000002105,…	Col25a1, Mal, Cntn2, Ptgds, Slc29a3, Litaf, Cyp2j6, Parm1, Pllp, Trf, N4bp3, Ttyh2, Cnp, Tmem88b, Opalin, Mbp, Gcnt2, St8sia4, Ldlr, Slc39a13, Smim1, Gjc2, Mog, Plp1, Gpr17, Cldn11, Mag
GOTERM_CC_DIRECT	GO:0035749~myelin sheath adaxonal region	2	3.7037	0.0151631	128.51	0.236923	ENSMUSG00000006782, ENSMUSG00000036634	Cnp, Mag
GOTERM_CC_DIRECT	GO:0009986~cell surface	6	11.1111	0.0213732	3.67755	0.29685	ENSMUSG00000032554, ENSMUSG00000053024, ENSMUSG00000032193, ENSMUSG00000006800, ENSMUSG00000032060, ENSMUSG00000076439	Trf, Cntn2, Ldlr, Sulf2, Cryab, Mog
GOTERM_CC_DIRECT	GO:0005576~extracellular region	10	18.5185	0.0309702	2.19926	0.387127	ENSMUSG00000022887, ENSMUSG00000032532, ENSMUSG00000032554, ENSMUSG00000026879, ENSMUSG00000058897, ENSMUSG00000029819, ENSMUSG00000022098, ENSMUSG00000015090, ENSMUSG00000042401, ENSMUSG00000004894	Masp1, Cck, Trf, Gsn, Col25a1, Npy, Bmp1, Ptgds, Crtac1, Hapln2
GOTERM_CC_DIRECT	GO:0033270~paranode region of axon	2	3.7037	0.0374862	51.4039	0.421516	ENSMUSG00000026830, ENSMUSG00000036634	Ermn, Mag
GOTERM_CC_DIRECT	GO:0045178~basal part of cell	2	3.7037	0.0423791	45.3564	0.421516	ENSMUSG00000032554, ENSMUSG00000037625	Trf, Cldn11
GOTERM_CC_DIRECT	GO:0005770~late endosome	3	5.55556	0.0438377	8.82892	0.421516	ENSMUSG00000032554, ENSMUSG00000032193, ENSMUSG00000034981	Trf, Ldlr, Parm1
GOTERM_MF_DIRECT	GO:0019911~structural constituent of myelin sheath	4	7.40741	1.38993e-07	317.2	1.55672e-05	ENSMUSG00000027375, ENSMUSG00000041607, ENSMUSG00000032517, ENSMUSG00000031425	Mal, Mbp, Mobp, Plp1
GOTERM_MF_DIRECT	GO:0005509~calcium ion binding	7	12.963	0.00697524	3.97067	0.390613	ENSMUSG00000022887, ENSMUSG00000073591, ENSMUSG00000026879, ENSMUSG00000022098, ENSMUSG00000032193, ENSMUSG00000006800, ENSMUSG00000042401	Masp1, Pcdhb22, Gsn, Bmp1, Ldlr, Sulf2, Crtac1
downregulated in BNSTov
GOTERM_BP_DIRECT	GO:0051260~protein homooligomerization	3	15.7895	0.0112957	17.21	1	ENSMUSG00000059852, ENSMUSG00000074575, ENSMUSG00000034110	Kcng2, Kcng1, Kctd7
GOTERM_CC_DIRECT	GO:0031965~nuclear membrane	3	15.7895	0.0159679	14.5	0.772233	ENSMUSG00000016194, ENSMUSG00000039887, ENSMUSG00000042524	Hsd11b1, Alg14, Sun2
GOTERM_CC_DIRECT	GO:0016021~integral component of membrane	11	57.8947	0.0381202	1.74697	0.772233	ENSMUSG00000022656, ENSMUSG00000005087, ENSMUSG00000029234, ENSMUSG00000016194, ENSMUSG00000059852, ENSMUSG00000032519, ENSMUSG00000074575, ENSMUSG00000039887, ENSMUSG00000040502, ENSMUSG00000053835, ENSMUSG00000042524	Nectin3, Cd44, Tmem165, Hsd11b1, Kcng2, Slc25a38, Kcng1, Alg14, March9, H2-T24, Sun2
GOTERM_CC_DIRECT	GO:0016020~membrane	11	57.8947	0.0429019	1.71701	0.772233	ENSMUSG00000022656, ENSMUSG00000005087, ENSMUSG00000029234, ENSMUSG00000016194, ENSMUSG00000032519, ENSMUSG00000074575, ENSMUSG00000037003, ENSMUSG00000039887, ENSMUSG00000034110, ENSMUSG00000040502, ENSMUSG00000042524	Nectin3, Cd44, Tmem165, Hsd11b1, Slc25a38, Kcng1, Tns2, Alg14, Kctd7, March9, Sun2
GOTERM_MF_DIRECT	GO:0005251~delayed rectifier potassium channel activity	2	10.5263	0.0253847	72.6917	0.684393	ENSMUSG00000059852, ENSMUSG00000074575	Kcng2, Kcng1
GOTERM_MF_DIRECT	GO:0005102~receptor binding	3	15.7895	0.0419764	8.46893	0.684393	ENSMUSG00000022656, ENSMUSG00000037003, ENSMUSG00000053835	Pvrl3, Tns2, H2-T24
GOTERM_MF_DIRECT	GO:0019901~protein kinase binding	3	15.7895	0.0461203	8.03963	0.684393	ENSMUSG00000005087, ENSMUSG00000024042, ENSMUSG00000037003	Cd44, Sik1, Tns2
upregulated in BNSTov
GOTERM_BP_DIRECT	GO:0044255~cellular lipid metabolic process	2	4.25532	0.0305394	63.0035	1	ENSMUSG00000036800, ENSMUSG00000060601	Fam135b, Nr1h2
GOTERM_BP_DIRECT	GO:0060384~innervation	2	4.25532	0.0433476	44.1024	1	ENSMUSG00000007653, ENSMUSG00000006800	Gabrb2, Sulf2
GOTERM_CC_DIRECT	GO:0043234~protein complex	5	10.6383	0.0411037	3.72725	1	ENSMUSG00000030088, ENSMUSG00000046532, ENSMUSG00000021694, ENSMUSG00000005699, ENSMUSG00000033910	Aldh1l1, Ar, Ercc8, Pard6a, Gucy1a3
GOTERM_MF_DIRECT	GO:0004029~aldehyde dehydrogenase (NAD) activity	2	4.25532	0.0437422	43.7243	1	ENSMUSG00000030088, ENSMUSG00000035561	Aldh1l1, Aldh1b1
